# Supplementary material for: DExD‐Box Helicase 21 Enhances Myometrial Contractions Through Thrombospondin‐1‐Mediated Increase in Cell Adhesion
Source: J Cell Mol Med. 2024 Dec 17;28(24):e70268. doi: 10.1111/jcmm.70268 (PMC11652106; doi:10.1111/jcmm.70268)
Supplement: Supplementary file 1 — Table S1. Peaks of DDX21 RIP‐seq in hMSMCs. [file JCMM-28-e70268-s001.xlsx]

## Sheet: DDX21peak.anno
					Supplemental Table 1. Peaks of DDX21 RIP-seq in hMSMCs.
	seqnames	start	end	width	Annotation	GeneChr	GeneStart	GeneEnd	GeneLength	GeneStrand	GeneId	TranscriptId	DistanceToTSS	ENSEMBL	Symbol
1	chr1	1051581	1051908	328	Promoter (<=1kb)	1	1051986	1056112	4127	1	375790	ENST00000461111.1	-78	ENSG00000188157	AGRN
2	chr1	1361047	1361338	292	Promoter (<=1kb)	1	1352692	1361777	9086	2	54587	ENST00000477278.3	439	ENSG00000162576	MXRA8
3	chr1	1390000	1390869	870	Promoter (<=1kb)	1	1387543	1390900	3358	2	81669	ENST00000492998.5	31	ENSG00000221978	CCNL2
4	chr1	1640072	1640366	295	3' UTR	1	1634240	1635263	1024	1	8510	ENST00000490017.1	5832	ENSG00000189409	MMP23B
5	chr1	1779663	1779982	320	Promoter (<=1kb)	1	1756004	1779962	23959	2	65220	ENST00000492845.6	0	ENSG00000008130	NADK
6	chr1	6475684	6475975	292	Promoter (<=1kb)	1	6474451	6475497	1047	2	57449	ENST00000676255.1	-187	ENSG00000171680	PLEKHG5
7	chr1	6601660	6601951	292	Promoter (<=1kb)	1	6590724	6602869	12146	2	9903	ENST00000377658.8	918	ENSG00000162413	KLHL21
8	chr1	8497126	8497417	292	Exon (ENST00000337907.7/473, exon 10 of 24)	1	8511795	8511919	125	2	124900452	ENST00000408156.1	14502	ENSG00000221083	LOC124900452
9	chr1	8702814	8703109	296	Promoter (<=1kb)	1	8656193	8703219	47027	2	473	ENST00000468247.1	110	ENSG00000142599	RERE
10	chr1	10321826	10322117	292	Exon (ENST00000676179.1/23095, exon 24 of 49)	1	10344775	10361825	17051	1	23095	ENST00000465635.5	-22658	ENSG00000054523	KIF1B
11	chr1	11023378	11023690	313	Promoter (<=1kb)	1	11023323	11024152	830	1	23435	ENST00000617757.1	55	ENSG00000120948	TARDBP
12	chr1	12416769	12417061	293	Exon (ENST00000620676.6/55187, exon 65 of 70)	1	12409838	12416827	6990	1	55187	ENST00000481484.1	6931	ENSG00000048707	VPS13D
13	chr1	13742093	13742444	352	3' UTR	1	13738785	13773126	34342	1	7799	ENST00000502724.5	3308	ENSG00000116731	PRDM2
14	chr1	15638349	15638640	292	Exon (ENST00000480945.6/84301, exon 5 of 10)	1	15630425	15649823	19399	1	84301	ENST00000483899.1	7924	ENSG00000197312	DDI2
15	chr1	15719808	15720099	292	Exon (ENST00000375799.8/23207, exon 6 of 20)	1	15729845	15734115	4271	1	23207	ENST00000477849.1	-9746	ENSG00000116786	PLEKHM2
16	chr1	15765042	15765343	302	Promoter (<=1kb)	1	15764953	15785329	20377	1	54751	ENST00000332305.5	89	ENSG00000162458	FBLIM1
17	chr1	15922296	15922587	292	3' UTR	1	15930644	15940456	9813	1	23013	ENST00000704274.1	-8057	ENSG00000065526	SPEN
18	chr1	15931779	15932077	299	Promoter (1-2kb)	1	15930644	15940456	9813	1	23013	ENST00000704274.1	1135	ENSG00000065526	SPEN
19	chr1	15932338	15932652	315	Promoter (1-2kb)	1	15930644	15940456	9813	1	23013	ENST00000704274.1	1694	ENSG00000065526	SPEN
20	chr1	17587554	17587905	352	Exon (ENST00000361221.8/55160, exon 3 of 29)	1	17580553	17697649	117097	1	55160	ENST00000375415.5	7001	ENSG00000074964	ARHGEF10L
21	chr1	19088565	19088865	301	Exon (ENST00000375254.8/23352, exon 98 of 106)	1	19092733	19093440	708	2	23352	ENST00000492606.1	4575	ENSG00000127481	UBR4
22	chr1	20553482	20553773	292	Promoter (<=1kb)	1	20552573	20555020	2448	1	163933	ENST00000332947.6	909	ENSG00000183114	FAM43B
23	chr1	21895892	21896189	298	Promoter (<=1kb)	1	21889816	21896271	6456	2	3339	ENST00000439717.2	82	ENSG00000142798	HSPG2
24	chr1	23340641	23340962	322	Promoter (<=1kb)	1	23310454	23341008	30555	2	10236	ENST00000427764.3	46	ENSG00000125944	HNRNPR
25	chr1	23977901	23978225	325	Promoter (<=1kb)	1	23970975	23977937	6963	2	10772	ENST00000338597.9	0	ENSG00000188529	SRSF10
26	chr1	25246300	25246842	543	Promoter (<=1kb)	1	25242255	25246535	4281	2	57035	ENST00000566395.5	0	ENSG00000117616	RSRP1
27	chr1	26438227	26438553	327	Exon (ENST00000434391.6/79947, exon 3 of 9)	1	26442223	26461530	19308	1	79947	ENST00000703264.1	-3670	ENSG00000117682	DHDDS
28	chr1	26457846	26458137	292	3' UTR	1	26462756	26467282	4527	2	101928324	ENST00000423060.1	9145	NA	DHDDS-AS1
29	chr1	26697432	26697754	323	Promoter (1-2kb)	1	26696404	26780817	84414	1	8289	ENST00000457599.6	1028	ENSG00000117713	ARID1A
30	chr1	27489766	27490057	292	Promoter (<=1kb)	1	27408197	27490051	81855	2	10163	ENST00000536657.1	0	ENSG00000158195	WASF2
31	chr1	27727503	27727794	292	Promoter (1-2kb)	1	27726057	27760581	34525	1	199870	ENST00000010299.10	1446	ENSG00000009780	FAM76A
32	chr1	28743822	28744113	292	Exon (ENST00000542507.5/51441, exon 5 of 6)	1	28739091	28742883	3793	1	51441	ENST00000468863.1	4731	ENSG00000198492	YTHDF2
33	chr1	31005609	31005960	352	3' UTR	1	30967225	30995104	27880	2	9698	ENST00000532678.1	-10505	ENSG00000134644	PUM1
34	chr1	31006721	31007061	341	3' UTR	1	30967225	30995104	27880	2	9698	ENST00000532678.1	-11617	ENSG00000134644	PUM1
35	chr1	31668533	31668824	292	Promoter (1-2kb)	1	31652511	31670602	18092	2	1307	ENST00000488128.6	1778	ENSG00000084636	COL16A1
36	chr1	31918718	31919024	307	Promoter (<=1kb)	1	31908658	31919109	10452	2	8073	ENST00000602683.5	85	ENSG00000184007	PTP4A2
38	chr1	36293934	36294440	507	Exon (ENST00000469141.6/9967, exon 9 of 13)	1	36289718	36294169	4452	1	9967	ENST00000466743.1	4216	ENSG00000054118	THRAP3
39	chr1	37886631	37886936	306	Promoter (1-2kb)	1	37885509	37888344	2836	2	3633	ENST00000467066.1	1408	ENSG00000204084	INPP5B
40	chr1	38855511	38855808	298	Promoter (1-2kb)	1	38845939	38856842	10904	2	64121	ENST00000493015.1	1034	ENSG00000116954	RRAGC
41	chr1	39291932	39292290	359	Exon (ENST00000361689.7/23499, exon 16 of 94)	1	39298373	39303536	5164	1	23499	ENST00000688822.1	-6083	ENSG00000127603	MACF1
42	chr1	39292819	39293110	292	Exon (ENST00000361689.7/23499, exon 17 of 94)	1	39298373	39303536	5164	1	23499	ENST00000688822.1	-5263	ENSG00000127603	MACF1
43	chr1	39412368	39412670	303	Exon (ENST00000530275.3/23499, exon 1 of 6)	1	39413983	39486067	72085	1	23499	ENST00000683517.1	-1313	ENSG00000127603	MACF1
44	chr1	39428171	39428464	294	Exon (ENST00000361689.7/23499, exon 58 of 94)	1	39434485	39436007	1523	1	23499	ENST00000473843.1	-6021	ENSG00000127603	MACF1
45	chr1	39439425	39439737	313	Promoter (1-2kb)	1	39437807	39449342	11536	1	23499	ENST00000686941.1	1618	ENSG00000127603	MACF1
46	chr1	41152355	41152679	325	5' UTR	1	41028712	41159868	131157	2	22955	ENST00000695337.1	7189	ENSG00000010803	SCMH1
47	chr1	42278305	42278596	292	Promoter (<=1kb)	1	42264931	42278587	13657	2	22887	ENST00000454417.1	0	ENSG00000198815	FOXJ3
48	chr1	43578850	43579141	292	Exon (ENST00000617451.4/5792, exon 7 of 8)	1	43582480	43591118	8639	1	5792	ENST00000467464.1	-3339	ENSG00000142949	PTPRF
49	chr1	44632353	44632667	315	Promoter (<=1kb)	1	44632645	44651723	19079	1	55182	ENST00000484745.5	0	ENSG00000187147	RNF220
50	chr1	46192918	46193209	292	3' UTR	1	46191616	46192341	726	2	55624	ENST00000463030.1	-577	ENSG00000085998	POMGNT1
51	chr1	48742450	48742752	303	Exon (ENST00000371833.4/79656, exon 4 of 6)	1	48727867	48758933	31067	2	79656	ENST00000476079.5	16181	ENSG00000162373	BEND5
52	chr1	53196953	53197244	292	Promoter (<=1kb)	1	53196903	53214170	17268	1	1376	ENST00000638135.1	50	ENSG00000157184	CPT2
53	chr1	58675248	58675539	292	3' UTR	1	58654839	58669819	14981	2	114803	ENST00000697250.1	-5429	ENSG00000162601	MYSM1
54	chr1	62784143	62784437	295	Promoter (<=1kb)	1	62784135	62865513	81379	1	84938	ENST00000371120.7	8	ENSG00000125703	ATG4C
55	chr1	67429893	67430285	393	Promoter (<=1kb)	1	67412867	67430372	17506	2	26135	ENST00000370990.5	87	ENSG00000142864	SERBP1
56	chr1	91681929	91682220	292	3' UTR	1	91695490	91712363	16874	2	7049	ENST00000470600.1	30143	ENSG00000069702	TGFBR3
57	chr1	96814160	96814809	650	3' UTR	1	96811057	96813625	2569	1	58155	ENST00000706599.1	3103	ENSG00000117569	PTBP2
58	chr1	101685703	101685994	292	Intron (ENST00000668955.1/105378872, intron 2 of 3)	1	101639586	101787572	147987	1	105378872	ENST00000635702.1	46117	ENSG00000226715	LINC01709
59	chr1	107779150	107779441	292	Exon (ENST00000370056.9/10451, exon 3 of 27)	1	107573169	107785624	212456	2	10451	ENST00000343258.8	6183	ENSG00000134215	VAV3
61	chr1	114733505	114734021	517	Exon (ENST00000339438.10/7812, exon 7 of 19)	1	114716921	114730839	13919	2	7812	ENST00000689631.1	-2666	ENSG00000009307	CSDE1
63	chr1	117120703	117120994	292	Promoter (<=1kb)	1	117111060	117121749	10690	2	80263	ENST00000256649.9	755	ENSG00000134253	TRIM45
64	chr1	120341544	120341835	292	Exon (ENST00000616141.4/ENST00000616141.4, exon 1 of 3)	1	120354987	120355148	162	1	124904631	ENST00000614085.1	-13152	ENSG00000273727	LOC124904631
65	chr1	120441442	120441733	292	Exon (ENST00000698216.1/728841, exon 8 of 23)	1	120433656	120434052	397	2	767846	ENST00000621347.1	-7390	ENSG00000270392	PFN1P2
66	chr1	120505542	120505871	330	Exon (ENST00000612480.2/100996724, exon 31 of 42)	1	120519468	120536339	16872	2	100996724	ENST00000647832.1	30468	NA	PDE4DIPP2
67	chr1	120814860	120815220	361	Promoter (<=1kb)	1	120813906	120841481	27576	1	101060684	ENST00000609741.2	954	ENSG00000273136	NBPF26
68	chr1	120825521	120825812	292	Intron (ENST00000620612.5/101060684, intron 18 of 29)	1	120813906	120841481	27576	1	101060684	ENST00000609741.2	11615	ENSG00000273136	NBPF26
69	chr1	144439609	144439995	387	Exon (ENST00000488031.6/284565, exon 6 of 20)	1	144423930	144459380	35451	2	284565	ENST00000584793.7	19385	ENSG00000266338	NBPF15
70	chr1	146069412	146069703	292	Exon (ENST00000583866.9/100132406, exon 86 of 90)	1	146057694	146061706	4013	1	101928979	ENST00000457465.3	11718	NA	LINC01719
71	chr1	146960170	146960461	292	Exon (ENST00000698835.1/149013, exon 7 of 37)	1	146938744	146996202	57459	1	149013	ENST00000617931.4	21426	ENSG00000268043	NBPF12
72	chr1	148550132	148550442	311	Exon (ENST00000614999.4/25832, exon 44 of 66)	1	148522601	148522765	165	1	124904621	ENST00000622285.1	27531	ENSG00000274210	LOC124904621
73	chr1	148559560	148559880	321	Exon (ENST00000614999.4/25832, exon 32 of 66)	1	148532118	148593685	61568	2	25832	ENST00000621066.4	33805	ENSG00000270629	NBPF14
74	chr1	149480770	149481126	357	Exon (ENST00000621744.4/101060226, exon 9 of 97)	1	149477960	149555625	77666	1	101060226	ENST00000369227.7	2810	ENSG00000271383	NBPF19
75	chr1	149522233	149522532	300	Exon (ENST00000621744.4/101060226, exon 56 of 97)	1	149477960	149555625	77666	1	101060226	ENST00000369227.7	44273	ENSG00000271383	NBPF19
76	chr1	149955713	149956004	292	Intron (ENST00000581312.6/56957, intron 7 of 11)	1	149960927	149971261	10335	2	56957	ENST00000619871.1	15257	ENSG00000264522	OTUD7B
77	chr1	150344473	150344794	322	Exon (ENST00000324862.7/9129, exon 12 of 16)	1	150345540	150349209	3670	1	9129	ENST00000476970.1	-746	ENSG00000117360	PRPF3
78	chr1	151430439	151430730	292	Exon (ENST00000358476.7/23126, exon 3 of 17)	1	151423522	151427980	4459	2	23126	ENST00000441516.1	-2459	ENSG00000143442	POGZ
79	chr1	151707529	151707841	313	Promoter (1-2kb)	1	151707507	151709537	2031	2	11189	ENST00000419910.6	1696	ENSG00000159409	CELF3
80	chr1	153636589	153636925	337	Exon (ENST00000368690.7/26097, exon 2 of 6)	1	153638084	153645470	7387	1	26097	ENST00000368687.1	-1159	ENSG00000160679	CHTOP
81	chr1	154172681	154172980	300	Promoter (<=1kb)	1	154156357	154172677	16321	2	7170	ENST00000368545.7	-4	ENSG00000143549	TPM3
82	chr1	154220949	154221259	311	Promoter (<=1kb)	1	154220950	154270728	49779	1	9898	ENST00000437652.6	0	ENSG00000143569	UBAP2L
83	chr1	154225166	154225460	295	Promoter (<=1kb)	1	154225082	154270853	45772	1	9898	ENST00000361546.6	84	ENSG00000143569	UBAP2L
84	chr1	155880567	155880858	292	Exon (ENST00000368324.5/23208, exon 3 of 4)	1	155859567	155885199	25633	1	23208	ENST00000368324.5	21000	ENSG00000132718	SYT11
85	chr1	156561567	156561858	292	Exon (ENST00000361170.7/128239, exon 10 of 38)	1	156525405	156572565	47161	2	128239	ENST00000361170.7	10707	ENSG00000183856	IQGAP3
86	chr1	161048513	161048884	372	3' UTR	1	161039251	161045977	6727	2	7391	ENST00000368021.7	-2536	ENSG00000158773	USF1
88	chr1	161526031	161526337	307	Promoter (1-2kb)	1	161524540	161526894	2355	1	3310	ENST00000309758.6	1491	ENSG00000173110	HSPA6
89	chr1	171523412	171523771	360	Promoter (<=1kb)	1	171523349	171524870	1522	1	23215	ENST00000470689.1	63	ENSG00000117523	PRRC2C
90	chr1	171537395	171537717	323	Exon (ENST00000647382.2/23215, exon 15 of 35)	1	171541830	171593511	51682	1	23215	ENST00000495585.1	-4113	ENSG00000117523	PRRC2C
91	chr1	171589424	171589727	304	Promoter (1-2kb)	1	171587662	171591313	3652	1	23215	ENST00000492811.1	1762	ENSG00000117523	PRRC2C
93	chr1	179997088	179997409	322	3' UTR	1	179991803	179997547	5745	1	9857	ENST00000706242.1	5285	ENSG00000135837	CEP350
94	chr1	183527991	183528282	292	3' UTR	1	183518616	183529517	10902	1	9887	ENST00000507406.1	9375	ENSG00000116698	SMG7
95	chr1	183545031	183545387	357	Exon (ENST00000367537.7/9887, exon 17 of 24)	1	183548941	183550088	1148	1	9887	ENST00000493045.1	-3554	ENSG00000116698	SMG7
96	chr1	184884407	184884781	375	Exon (ENST00000367511.4/116496, exon 5 of 14)	1	184887739	184890185	2447	2	116496	ENST00000496299.1	5404	ENSG00000135842	NIBAN1
97	chr1	192184724	192185181	458	3' UTR	1	192158676	192160683	2008	1	64407	ENST00000491030.1	26048	ENSG00000150681	RGS18
98	chr1	193130222	193130513	292	3' UTR	1	193136503	193136583	81	1	100302163	ENST00000408753.1	-5990	ENSG00000221680	MIR1278
99	chr1	193141914	193142221	308	3' UTR	1	193136503	193136583	81	1	100302163	ENST00000408753.1	5411	ENSG00000221680	MIR1278
100	chr1	197180706	197180997	292	Exon (ENST00000367405.5/360023, exon 6 of 11)	1	197158442	197200521	42080	2	360023	ENST00000467322.1	19524	ENSG00000177888	ZBTB41
101	chr1	201623267	201623568	302	Promoter (<=1kb)	1	201623283	201629540	6258	1	89796	ENST00000491403.1	0	ENSG00000134369	NAV1
102	chr1	204230240	204230531	292	Exon (ENST00000272203.8/22874, exon 18 of 23)	1	204198163	204213988	15826	2	127845	ENST00000308302.4	-16252	ENSG00000174567	GOLT1A
103	chr1	204981889	204982180	292	Promoter (<=1kb)	1	204981884	204988806	6923	1	23114	ENST00000468328.5	5	ENSG00000163531	NFASC
104	chr1	206493296	206493587	292	Exon (ENST00000581977.7/9641, exon 20 of 22)	1	206491116	206497728	6613	2	574431	ENST00000367119.1	4141	ENSG00000162888	IKBKE-AS1
105	chr1	211295704	211296023	320	3' UTR	1	211301461	211314587	13127	1	55758	ENST00000486666.5	-5438	ENSG00000117625	RCOR3
106	chr1	211304114	211304410	297	Promoter (<=1kb)	1	211304011	211313025	9015	1	55758	ENST00000528066.1	103	ENSG00000117625	RCOR3
107	chr1	212897546	212897837	292	3' UTR	1	212883409	212895394	11986	1	28982	ENST00000483790.1	14137	ENSG00000162769	FLVCR1
108	chr1	213051360	213051701	342	Promoter (<=1kb)	1	213051255	213274773	223519	1	26750	ENST00000366959.4	105	ENSG00000136643	RPS6KC1
109	chr1	213215104	213215453	350	Intron (ENST00000543354.5/26750, intron 7 of 13)	1	213242060	213262816	20757	1	26750	ENST00000491616.1	-26607	ENSG00000136643	RPS6KC1
110	chr1	213996900	213997409	510	Exon (ENST00000471129.1/5629, exon 2 of 2)	1	213989718	213996964	7247	1	5629	ENST00000607425.1	7182	ENSG00000117707	PROX1
111	chr1	214614898	214615276	379	Exon (ENST00000706764.1/1063, exon 3 of 7)	1	214603484	214613893	10410	1	1063	ENST00000495259.1	11414	ENSG00000117724	CENPF
112	chr1	214657162	214657548	387	Exon (ENST00000706765.1/1063, exon 17 of 19)	1	214655148	214657410	2263	1	1063	ENST00000469862.1	2014	ENSG00000117724	CENPF
113	chr1	220627378	220627670	293	Exon (ENST00000453661.1/ENST00000453661.1, exon 2 of 2)	1	220629416	220637068	7653	1	4139	ENST00000677551.1	-1746	ENSG00000116141	MARK1
114	chr1	220881217	220881508	292	Promoter (<=1kb)	1	220881069	220884493	3425	1	3142	ENST00000427693.1	148	ENSG00000136630	HLX
115	chr1	227126467	227126765	299	Intron (ENST00000655100.1/ENST00000655100.1, intron 2 of 2)	1	227111984	227112799	816	2	8476	ENST00000466538.1	-13668	ENSG00000143776	CDC42BPA
116	chr1	231537237	231537528	292	Exon (ENST00000413309.3/100303453, exon 3 of 5)	1	231534120	231566524	32405	1	7257	ENST00000475168.1	3117	ENSG00000116918	TSNAX
117	chr1	232985874	232986165	292	Promoter (<=1kb)	1	232984135	232985884	1750	2	80003	ENST00000496675.1	0	ENSG00000135749	PCNX2
118	chr1	235213596	235213930	335	Promoter (<=1kb)	1	235177787	235213916	36130	2	51742	ENST00000444620.2	0	ENSG00000054267	ARID4B
119	chr1	243393033	243393324	292	Intron (ENST00000366541.8/10806, intron 13 of 17)	1	243418017	243476364	58348	1	10806	ENST00000463042.1	-24693	ENSG00000054282	SDCCAG8
120	chr1	244053895	244054853	959	Promoter (1-2kb)	1	244052236	244057476	5241	1	10472	ENST00000696618.1	1659	ENSG00000179456	ZBTB18
121	chr1	247418972	247419263	292	Promoter (<=1kb)	1	247418936	247448993	30058	1	114548	ENST00000642259.1	36	ENSG00000162711	NLRP3
122	chr1	247860647	247860938	292	Exon (ENST00000366481.4/25893, exon 2 of 6)	1	247857187	247880138	22952	1	25893	ENST00000366481.4	3460	ENSG00000162722	TRIM58
123	chr10	7778571	7778862	292	Exon (ENST00000379562.9/22944, exon 5 of 13)	10	7761233	7774878	13646	2	22944	ENST00000460089.1	-3693	ENSG00000151657	KIN
124	chr10	11257806	11258097	292	3' UTR	10	11316833	11319884	3052	2	414196	ENST00000379256.4	61787	ENSG00000181800	CELF2-AS1
125	chr10	11951850	11952210	361	Exon (ENST00000356352.6/26019, exon 14 of 21)	10	11849608	11894700	45093	2	219731	ENST00000445498.5	-57150	ENSG00000225778	PROSER2-AS1
126	chr10	11954958	11955280	323	Exon (ENST00000356352.6/26019, exon 13 of 21)	10	11849608	11894700	45093	2	219731	ENST00000445498.5	-60258	ENSG00000225778	PROSER2-AS1
127	chr10	13891429	13891720	292	Promoter (<=1kb)	10	13858847	13891729	32883	2	55691	ENST00000649099.1	9	ENSG00000151474	FRMD4A
128	chr10	15103421	15103712	292	Exon (ENST00000378203.5/10557, exon 3 of 3)	10	15097420	15103820	6401	1	10557	ENST00000441850.1	6001	ENSG00000152464	RPP38
129	chr10	16861885	16862176	292	Intron (ENST00000377833.10/8029, intron 59 of 66)	10	16840405	16866855	26451	2	8029	ENST00000649135.1	4679	ENSG00000107611	CUBN
130	chr10	21534495	21534991	497	Promoter (<=1kb)	10	21534645	21556677	22033	1	8028	ENST00000621220.4	0	ENSG00000078403	MLLT10
131	chr10	28595835	28596133	299	Promoter (<=1kb)	10	28595795	28620955	25161	1	51322	ENST00000495268.3	40	ENSG00000095787	WAC
132	chr10	29523284	29523667	384	Exon (ENST00000355867.9/6840, exon 15 of 38)	10	29508031	29522568	14538	2	6840	ENST00000464984.1	-716	ENSG00000197321	SVIL
133	chr10	30685307	30685633	327	Exon (ENST00000422642.6/645954, exon 3 of 19)	10	30693662	30698463	4802	1	645954	ENST00000435645.1	-8029	NA	SVIL2P
134	chr10	32346646	32347036	391	Promoter (<=1kb)	10	32281859	32346819	64961	2	80314	ENST00000495790.1	0	ENSG00000120616	EPC1
135	chr10	35195152	35195448	297	Promoter (<=1kb)	10	35195147	35212923	17777	1	1390	ENST00000356917.9	5	ENSG00000095794	CREM
136	chr10	46788489	46788821	333	Promoter (<=1kb)	10	46788397	46799819	11423	1	399761	ENST00000374336.5	92	ENSG00000291069	BMS1P1
137	chr10	47479525	47479816	292	Exon (ENST00000583874.5/653145, exon 2 of 9)	10	47468541	47484016	15476	2	653145	ENST00000577813.1	4200	ENSG00000265190	ANXA8
138	chr10	49505675	49505966	292	Promoter (<=1kb)	10	49483368	49505999	22632	2	2074	ENST00000475116.1	33	ENSG00000225830	ERCC6
139	chr10	66360479	66360770	292	Intron (ENST00000683963.1/29119, intron 11 of 16)	10	66079243	66118326	39084	1	105378340	ENST00000608793.1	281236	NA	LOC105378340
140	chr10	68033760	68034058	299	3' UTR	10	68032819	68038365	5547	2	26091	ENST00000463478.1	4307	ENSG00000148634	HERC4
141	chr10	68755497	68755808	312	Promoter (<=1kb)	10	68755476	68765927	10452	1	55749	ENST00000479143.2	21	ENSG00000060339	CCAR1
142	chr10	68756336	68756695	360	3' UTR	10	68757350	68788047	30698	1	55749	ENST00000543706.1	-655	ENSG00000060339	CCAR1
143	chr10	70757977	70758268	292	Exon (ENST00000373207.2/140766, exon 20 of 22)	10	70771240	70772339	1100	2	219793	ENST00000394982.2	14071	ENSG00000166220	TBATA
144	chr10	72161308	72161599	292	Promoter (<=1kb)	10	72097041	72161556	64516	2	51008	ENST00000530394.5	0	ENSG00000138303	ASCC1
145	chr10	73444480	73444814	335	3' UTR	10	73423579	73433561	9983	2	118490	ENST00000299432.7	-10919	ENSG00000166343	MSS51
146	chr10	73470610	73470922	313	Promoter (<=1kb)	10	73466958	73471577	4620	2	5532	ENST00000495897.2	655	ENSG00000107758	PPP3CB
147	chr10	73728224	73728515	292	Promoter (<=1kb)	10	73717115	73728580	11466	2	729096	ENST00000441263.1	65	ENSG00000271816	BMS1P4
148	chr10	74972538	74972829	292	Exon (ENST00000648725.1/23522, exon 7 of 18)	10	74975946	74989096	13151	1	23522	ENST00000648696.1	-3117	ENSG00000156650	KAT6B
149	chr10	75022130	75022488	359	Exon (ENST00000648725.1/23522, exon 16 of 18)	10	75019638	75024138	4501	1	23522	ENST00000649305.1	2492	ENSG00000156650	KAT6B
150	chr10	77819118	77819409	292	Promoter (<=1kb)	10	77816033	77820021	3989	2	9231	ENST00000476354.2	612	ENSG00000151208	DLG5
151	chr10	78961686	78962044	359	Promoter (<=1kb)	10	78943328	78962394	19067	2	283050	ENST00000428862.5	350	ENSG00000224596	ZMIZ1-AS1
152	chr10	87864393	87864799	407	Promoter (<=1kb)	10	87864449	87867049	2601	1	5728	ENST00000487939.1	0	ENSG00000171862	PTEN
153	chr10	87931063	87931362	300	3' UTR	10	87925523	87933487	7965	1	5728	ENST00000498703.1	5540	ENSG00000171862	PTEN
154	chr10	94493440	94493737	298	Exon (ENST00000225235.5/23232, exon 4 of 13)	10	94508442	94533297	24856	1	23232	ENST00000485048.1	-14705	ENSG00000108239	TBC1D12
155	chr10	96955513	96955917	405	3' UTR	10	96949223	96958515	9293	1	84458	ENST00000463415.1	6290	ENSG00000196233	LCOR
156	chr10	101354595	101354886	292	Promoter (<=1kb)	10	101354534	101526083	171550	1	8945	ENST00000370183.2	61	ENSG00000166167	BTRC
157	chr10	103626817	103627108	292	Exon (ENST00000369774.9/9644, exon 9 of 15)	10	103601775	103661704	59930	2	9644	ENST00000420222.2	34596	ENSG00000107957	SH3PXD2A
158	chr10	112447375	112447679	305	Promoter (<=1kb)	10	112424430	112447572	23143	2	64429	ENST00000682267.1	0	ENSG00000023041	ZDHHC6
159	chr10	116948641	116948945	305	Exon (ENST00000355371.9/57698, exon 7 of 17)	10	116954049	116960331	6283	2	57698	ENST00000490615.1	11386	ENSG00000187164	SHTN1
160	chr10	116959888	116960179	292	Promoter (<=1kb)	10	116954049	116960331	6283	2	57698	ENST00000490615.1	152	ENSG00000187164	SHTN1
161	chr10	119056485	119056973	489	Exon (ENST00000369144.8/8661, exon 13 of 22)	10	119056876	119059890	3015	2	8661	ENST00000462527.2	2917	ENSG00000107581	EIF3A
162	chr10	119057737	119058080	344	Promoter (1-2kb)	10	119056876	119059890	3015	2	8661	ENST00000462527.2	1810	ENSG00000107581	EIF3A
163	chr10	119587893	119588184	292	Promoter (<=1kb)	10	119581733	119588210	6478	2	7073	ENST00000369086.1	26	ENSG00000151923	TIAL1
164	chr10	119912140	119912431	292	Exon (ENST00000705471.1/11196, exon 6 of 19)	10	119914500	119917925	3426	1	11196	ENST00000462222.1	-2069	ENSG00000107651	SEC23IP
165	chr10	123673655	123673946	292	Intron (ENST00000284674.2/2849, intron 1 of 2)	10	123666355	123697399	31045	1	2849	ENST00000284674.2	7300	ENSG00000154478	GPR26
166	chr10	128102501	128102896	396	Promoter (<=1kb)	10	128101484	128103128	1645	2	4288	ENST00000464771.1	232	ENSG00000148773	MKI67
167	chr10	128103011	128103676	666	Promoter (<=1kb)	10	128101484	128103128	1645	2	4288	ENST00000464771.1	0	ENSG00000148773	MKI67
168	chr10	128105468	128105827	360	Exon (ENST00000368653.7/4288, exon 12 of 14)	10	128101484	128103128	1645	2	4288	ENST00000464771.1	-2340	ENSG00000148773	MKI67
169	chr10	128106667	128107053	387	Exon (ENST00000368653.7/4288, exon 12 of 14)	10	128101484	128103128	1645	2	4288	ENST00000464771.1	-3539	ENSG00000148773	MKI67
170	chr11	587276	587567	292	Exon (ENST00000416188.3/57661, exon 4 of 18)	11	576521	611964	35444	1	57661	ENST00000533464.5	10755	ENSG00000070047	PHRF1
171	chr11	597518	597827	310	Exon (ENST00000416188.3/57661, exon 8 of 18)	11	601657	606842	5186	1	57661	ENST00000532550.1	-3830	ENSG00000070047	PHRF1
172	chr11	1995894	1996563	670	Promoter (<=1kb)	11	1995176	1996280	1105	2	283120	ENST00000710480.1	0	ENSG00000130600	H19
173	chr11	3099937	3100228	292	3' UTR	11	3087379	3102266	14888	2	114879	ENST00000534454.5	2038	ENSG00000021762	OSBPL5
174	chr11	5226377	5226965	589	Promoter (<=1kb)	11	5225655	5226823	1169	2	3043	ENST00000475226.1	0	ENSG00000244734	HBB
176	chr11	10797172	10797668	497	Promoter (1-2kb)	11	10798743	10799361	619	2	1982	ENST00000534470.1	1693	ENSG00000110321	EIF4G2
177	chr11	10801827	10802341	515	Promoter (<=1kb)	11	10797712	10802346	4635	2	1982	ENST00000532120.1	5	ENSG00000110321	EIF4G2
178	chr11	10805649	10805981	333	Promoter (<=1kb)	11	10804181	10805949	1769	2	1982	ENST00000534605.1	0	ENSG00000110321	EIF4G2
179	chr11	10806557	10806849	293	Promoter (<=1kb)	11	10804292	10806263	1972	2	1982	ENST00000532152.5	-294	ENSG00000110321	EIF4G2
180	chr11	13372327	13372618	292	Promoter (<=1kb)	11	13372209	13376771	4563	1	406	ENST00000529390.1	118	ENSG00000133794	BMAL1
181	chr11	14872290	14872587	298	Downstream (<=300bp)	11	14878012	14885841	7830	2	120227	ENST00000525015.1	13254	ENSG00000186104	CYP2R1
182	chr11	22688119	22688410	292	Exon (ENST00000410495.1/ENST00000410495.1, exon 1 of 1)	11	22674773	22749261	74489	1	2620	ENST00000532398.1	13346	ENSG00000148935	GAS2
183	chr11	33864369	33864660	292	Promoter (<=1kb)	11	33858576	33865151	6576	2	4005	ENST00000464025.5	491	ENSG00000135363	LMO2
184	chr11	34052614	34052905	292	Promoter (<=1kb)	11	34052981	34099514	46534	1	4076	ENST00000529307.1	-76	ENSG00000135387	CAPRIN1
185	chr11	36610151	36610442	292	Promoter (<=1kb)	11	36610104	36659287	49184	1	119710	ENST00000677156.1	47	ENSG00000166352	IFTAP
186	chr11	45971010	45971314	305	Promoter (<=1kb)	11	45929323	45971369	42047	2	51317	ENST00000527401.5	55	ENSG00000135365	PHF21A
187	chr11	47732030	47732390	361	Promoter (<=1kb)	11	47724504	47732258	7755	2	23360	ENST00000531394.1	0	ENSG00000109920	FNBP4
188	chr11	48146953	48147244	292	Promoter (1-2kb)	11	48145078	48149866	4789	1	5795	ENST00000527026.1	1875	ENSG00000149177	PTPRJ
189	chr11	61967084	61967421	338	Promoter (<=1kb)	11	61964601	61967166	2566	2	2495	ENST00000532601.1	0	ENSG00000167996	FTH1
190	chr11	62529635	62530548	914	Exon (ENST00000378024.9/79026, exon 5 of 5)	11	62433542	62536107	102566	2	79026	ENST00000530124.5	5559	ENSG00000124942	AHNAK
191	chr11	64194482	64194855	374	Exon (ENST00000358794.9/10963, exon 4 of 14)	11	64196836	64197974	1139	1	10963	ENST00000544739.5	-1981	ENSG00000168439	STIP1
192	chr11	64910652	64910943	292	Exon (ENST00000418259.5/23130, exon 7 of 37)	11	64894546	64913395	18850	2	23130	ENST00000418259.5	2452	ENSG00000110046	ATG2A
193	chr11	65500229	65500782	554	Promoter (<=1kb)	11	65501009	65504879	3871	1	378938	ENST00000710867.1	-227	ENSG00000251562	MALAT1
194	chr11	66061900	66062200	301	Promoter (1-2kb)	11	66060691	66068878	8188	1	10992	ENST00000530981.1	1209	ENSG00000087365	SF3B2
195	chr11	66668361	66668683	323	Promoter (<=1kb)	11	66665548	66668685	3138	2	83759	ENST00000528106.2	2	ENSG00000173914	RBM4B
196	chr11	71455150	71455454	305	Promoter (<=1kb)	11	71455125	71501541	46417	1	55191	ENST00000525200.5	25	ENSG00000172890	NADSYN1
197	chr11	72012730	72013087	358	Promoter (<=1kb)	11	72012259	72012926	668	2	4926	ENST00000540588.1	0	ENSG00000137497	NUMA1
198	chr11	72713914	72714211	298	5' UTR	11	72685075	72713151	28077	2	116985	ENST00000393605.7	-763	ENSG00000186635	ARAP1
199	chr11	73362664	73362955	292	Exon (ENST00000263674.4/9828, exon 14 of 21)	11	73364214	73365122	909	1	9828	ENST00000536481.1	-1259	ENSG00000110237	ARHGEF17
200	chr11	73718373	73718678	306	Exon (ENST00000336083.8/5870, exon 4 of 8)	11	73677399	73760095	82697	2	5870	ENST00000541973.5	41417	ENSG00000175582	RAB6A
201	chr11	76528429	76528720	292	Promoter (1-2kb)	11	76526479	76544868	18390	1	56946	ENST00000531641.1	1950	ENSG00000158636	EMSY
202	chr11	77918574	77918869	296	Promoter (<=1kb)	11	77917910	77918891	982	2	92105	ENST00000695333.1	22	ENSG00000149262	INTS4
203	chr11	83167285	83168025	741	Exon (ENST00000298281.8/51585, exon 6 of 16)	11	83171251	83181927	10677	1	51585	ENST00000530906.1	-3226	ENSG00000165494	PCF11
204	chr11	83236469	83236760	292	Exon (ENST00000533342.6/338699, exon 8 of 11)	11	83227785	83256099	28315	1	338699	ENST00000531815.1	8684	ENSG00000137494	ANKRD42
205	chr11	96384180	96384507	328	Promoter (<=1kb)	11	96363857	96384116	20260	2	79780	ENST00000680334.1	-64	ENSG00000149231	CCDC82
206	chr11	100687815	100688106	292	Promoter (<=1kb)	11	100684162	100687955	3794	2	100128386	ENST00000501397.1	0	ENSG00000248027	ARHGAP42-AS1
207	chr11	105933923	105934214	292	Promoter (<=1kb)	11	105933942	105980261	46320	1	2893	ENST00000533094.1	0	ENSG00000152578	GRIA4
208	chr11	105971965	105972287	323	3' UTR	11	105933942	105980261	46320	1	2893	ENST00000533094.1	38023	ENSG00000152578	GRIA4
209	chr11	108261745	108262199	455	Intron (ENST00000683174.1/472, intron 16 of 62)	11	108268410	108271352	2943	1	472	ENST00000419286.2	-6211	ENSG00000149311	ATM
210	chr11	111814350	111814641	292	Promoter (<=1kb)	11	111786152	111814721	28570	2	79796	ENST00000527212.5	80	ENSG00000086848	ALG9
211	chr11	114312206	114312643	438	3' UTR	11	114298151	114312515	14365	1	4837	ENST00000545255.1	14055	ENSG00000166741	NNMT
212	chr11	115214321	115214630	310	Promoter (<=1kb)	11	115190609	115214694	24086	2	23705	ENST00000441886.2	64	ENSG00000182985	CADM1
213	chr11	118313730	118314021	292	Promoter (1-2kb)	11	118312144	118315986	3843	1	916	ENST00000531913.1	1586	ENSG00000198851	CD3E
214	chr11	118780855	118781172	318	Exon (ENST00000534980.7/1656, exon 3 of 14)	11	118781120	118790359	9240	2	1656	ENST00000531971.1	9187	ENSG00000110367	DDX6
215	chr11	118901444	118901735	292	Exon (ENST00000334801.7/283149, exon 6 of 8)	11	118902774	118908625	5852	2	283149	ENST00000527266.1	6890	ENSG00000186174	BCL9L
216	chr11	120136967	120137258	292	Promoter (<=1kb)	11	120111286	120138113	26828	2	23650	ENST00000341846.10	855	ENSG00000137699	TRIM29
217	chr11	124774622	124774956	335	5' UTR	11	124767834	124773380	5547	2	79684	ENST00000533514.1	-1242	ENSG00000120458	MSANTD2
218	chr11	125410821	125411143	323	3' UTR	11	125385688	125433389	47702	1	63876	ENST00000526955.1	25133	ENSG00000165495	PKNOX2
219	chr11	129955267	129955558	292	Exon (ENST00000358825.9/56980, exon 4 of 22)	11	129899717	129947622	47906	2	56980	ENST00000423662.6	-7645	ENSG00000170325	PRDM10
220	chr11	131911347	131911701	355	Promoter (<=1kb)	11	131911441	132146924	235484	1	50863	ENST00000479431.1	0	ENSG00000182667	NTM
221	chr12	17552	18391	840	Exon (ENST00000400706.3/100288778, exon 3 of 11)	12	14522	32015	17494	2	100288778	ENST00000400706.3	13624	ENSG00000226210	WASH8P
222	chr12	932769	933060	292	Promoter (<=1kb)	12	925463	933058	7596	2	5893	ENST00000545564.5	0	ENSG00000002016	RAD52
223	chr12	6548247	6548721	475	Promoter (<=1kb)	12	6539607	6549113	9507	2	25900	ENST00000396830.2	392	ENSG00000010295	IFFO1
224	chr12	6583039	6583337	299	Promoter (<=1kb)	12	6570191	6583331	13141	2	1108	ENST00000646462.1	0	ENSG00000111642	CHD4
225	chr12	6587126	6587448	323	Promoter (<=1kb)	12	6556936	6587392	30457	2	4839	ENST00000646322.1	0	ENSG00000111641	NOP2
226	chr12	6934018	6934504	487	Exon (ENST00000356654.8/1822, exon 2 of 10)	12	6937698	6938965	1268	1	1822	ENST00000541029.1	-3194	ENSG00000111676	ATN1
227	chr12	8914694	8914985	292	Promoter (<=1kb)	12	8914696	8933973	19278	1	1911	ENST00000433847.2	0	ENSG00000111752	PHC1
228	chr12	10722584	10722891	308	Promoter (<=1kb)	12	10717808	10722909	5102	2	8531	ENST00000536107.5	18	ENSG00000060138	YBX3
229	chr12	11244996	11245287	292	Intron (ENST00000612592.1/ENST00000612592.1, intron 1 of 1)	12	11267780	11268739	960	2	5544	ENST00000539835.1	23452	ENSG00000197870	PRB3
230	chr12	14425412	14425715	304	Promoter (1-2kb)	12	14423761	14498247	74487	1	55729	ENST00000540793.5	1651	ENSG00000171681	ATF7IP
231	chr12	19343386	19343694	309	3' UTR	12	19345982	19376382	30401	1	54477	ENST00000706623.1	-2288	ENSG00000052126	PLEKHA5
232	chr12	26665697	26665988	292	Exon (ENST00000381340.8/3709, exon 14 of 57)	12	26621182	26630714	9533	2	3709	ENST00000545902.1	-34983	ENSG00000123104	ITPR2
233	chr12	31101905	31102447	543	Promoter (<=1kb)	12	31102214	31103218	1005	1	1663	ENST00000537136.1	0	ENSG00000013573	DDX11
234	chr12	38829141	38829432	292	5' UTR	12	38726359	38767717	41359	2	144402	ENST00000551855.1	-61424	ENSG00000139117	CPNE8
235	chr12	45729906	45730400	495	Promoter (<=1kb)	12	45729886	45776329	46444	1	196528	ENST00000426776.5	20	ENSG00000189079	ARID2
236	chr12	49030991	49031282	292	Promoter (<=1kb)	12	49029061	49031312	2252	2	8085	ENST00000691986.1	30	ENSG00000167548	KMT2D
237	chr12	49049439	49049769	331	Exon (ENST00000683543.2/8085, exon 12 of 56)	12	49042561	49048769	6209	2	8085	ENST00000688095.1	-670	ENSG00000167548	KMT2D
238	chr12	52287799	52288090	292	Exon (ENST00000327741.9/3887, exon 5 of 9)	12	52285913	52291534	5622	2	3887	ENST00000327741.9	3444	ENSG00000205426	KRT81
239	chr12	52904428	52904719	292	Promoter (<=1kb)	12	52897216	52905044	7829	2	3856	ENST00000550170.5	325	ENSG00000170421	KRT8
240	chr12	53288044	53288387	344	Promoter (<=1kb)	12	53287881	53289460	1580	1	9700	ENST00000552600.1	163	ENSG00000135476	ESPL1
241	chr12	53461079	53461407	329	Promoter (<=1kb)	12	53461136	53480807	19672	1	5094	ENST00000547859.2	0	ENSG00000197111	PCBP2
242	chr12	53468809	53469103	295	Promoter (<=1kb)	12	53468468	53479624	11157	1	5094	ENST00000550733.1	341	ENSG00000197111	PCBP2
243	chr12	53989201	53989505	305	3' UTR	12	53990624	54028922	38299	1	3223	ENST00000504315.1	-1119	ENSG00000197757	HOXC6
244	chr12	54062845	54063136	292	Intron (ENST00000515617.1/440101, intron 1 of 1)	12	54058254	54122234	63981	1	440101	ENST00000515617.1	4591	ENSG00000248265	FLJ12825
245	chr12	54497753	54498072	320	Promoter (<=1kb)	12	54497758	54542773	45016	1	3071	ENST00000548221.5	0	ENSG00000123338	NCKAP1L
246	chr12	56181426	56181746	321	Promoter (<=1kb)	12	56171877	56181126	9250	2	6601	ENST00000548130.5	-300	ENSG00000139613	SMARCC2
247	chr12	56183635	56184184	550	Promoter (<=1kb)	12	56178819	56184248	5430	2	6601	ENST00000549757.5	64	ENSG00000139613	SMARCC2
248	chr12	56617150	56617523	374	Exon (ENST00000549884.6/11176, exon 2 of 29)	12	56613018	56614306	1289	2	11176	ENST00000547647.1	-2844	ENSG00000076108	BAZ2A
249	chr12	56714113	56714417	305	Promoter (<=1kb)	12	56714253	56714757	505	2	4666	ENST00000550343.1	340	ENSG00000196531	NACA
250	chr12	57204490	57204801	312	Promoter (<=1kb)	12	57203618	57213340	9723	1	4035	ENST00000556356.1	872	ENSG00000123384	LRP1
251	chr12	57570113	57570404	292	Promoter (<=1kb)	12	57569580	57586424	16845	1	3798	ENST00000675882.1	533	ENSG00000155980	KIF5A
252	chr12	64115882	64116173	292	Exon (ENST00000631006.3/57522, exon 18 of 22)	12	64111811	64116005	4195	1	57522	ENST00000537585.1	4071	ENSG00000196935	SRGAP1
253	chr12	70278173	70278525	353	Promoter (<=1kb)	12	70278132	70338568	60437	1	4848	ENST00000548599.5	41	ENSG00000111596	CNOT2
254	chr12	70354568	70354886	319	3' UTR	12	70347594	70353926	6333	1	4848	ENST00000549705.1	6974	ENSG00000111596	CNOT2
255	chr12	80845462	80845802	341	3' UTR	12	80832533	80832629	97	2	693202	ENST00000385030.1	-12833	ENSG00000207763	MIR617
256	chr12	93410836	93411180	345	5' UTR	12	93409742	93441256	31515	2	7334	ENST00000549833.1	30076	ENSG00000177889	UBE2N
257	chr12	93441579	93441872	294	Promoter (<=1kb)	12	93409763	93441898	32136	2	7334	ENST00000549490.1	26	ENSG00000177889	UBE2N
258	chr12	95057532	95057823	292	Promoter (<=1kb)	12	95026833	95057757	30925	2	7181	ENST00000547594.5	0	ENSG00000120798	NR2C1
260	chr12	102853363	102853679	317	Promoter (<=1kb)	12	102840513	102853415	12903	2	5053	ENST00000549247.6	0	ENSG00000171759	PAH
261	chr12	103934204	103934538	335	3' UTR	12	103936677	103947922	11246	1	7184	ENST00000681245.1	-2139	ENSG00000166598	HSP90B1
262	chr12	103946839	103947155	317	3' UTR	12	103941834	103943467	1634	1	7184	ENST00000551983.1	5005	ENSG00000166598	HSP90B1
263	chr12	105330892	105331192	301	Promoter (<=1kb)	12	105330868	105370680	39813	1	387882	ENST00000549934.2	24	ENSG00000235162	C12orf75
264	chr12	108623492	108623826	335	Exon (ENST00000550948.2/6404, exon 2 of 2)	12	108628668	108642349	13682	1	105369968	ENST00000664158.1	-4842	NA	LOC105369968
265	chr12	110722322	110722626	305	Promoter (<=1kb)	12	110720366	110722467	2102	2	5501	ENST00000546904.1	0	ENSG00000186298	PPP1CC
266	chr12	110724378	110724683	306	Promoter (<=1kb)	12	110720730	110724714	3985	2	5501	ENST00000551582.1	31	ENSG00000186298	PPP1CC
267	chr12	112148193	112148507	315	3' UTR	12	112141953	112148213	6261	1	10906	ENST00000548277.1	6240	ENSG00000135148	TRAFD1
268	chr12	112152112	112152410	299	Exon (ENST00000257604.9/10906, exon 10 of 12)	12	112141953	112148213	6261	1	10906	ENST00000548277.1	10159	ENSG00000135148	TRAFD1
269	chr12	117395708	117395999	292	Intron (ENST00000549189.1/4842, intron 1 of 1)	12	117208144	117361802	153659	2	4842	ENST00000618760.4	-33906	ENSG00000089250	NOS1
270	chr12	119701392	119701683	292	3' UTR	12	119690401	119698185	7785	2	11113	ENST00000469414.1	-3207	ENSG00000122966	CIT
271	chr12	119734902	119735193	292	3' UTR	12	119685803	119742830	57028	2	11113	ENST00000676693.1	7637	ENSG00000122966	CIT
272	chr12	119772490	119772787	298	3' UTR	12	119769110	119776884	7775	2	11113	ENST00000679061.1	4097	ENSG00000122966	CIT
273	chr12	119776499	119776790	292	Promoter (<=1kb)	12	119769110	119776884	7775	2	11113	ENST00000679061.1	94	ENSG00000122966	CIT
274	chr12	120144723	120145014	292	Exon (ENST00000300648.7/10985, exon 40 of 58)	12	120138016	120138938	923	2	10985	ENST00000547263.1	-5785	ENSG00000089154	GCN1
275	chr12	120367986	120368277	292	Promoter (<=1kb)	12	120346222	120368069	21848	2	4440	ENST00000546985.1	0	ENSG00000135097	MSI1
276	chr12	121549345	121549636	292	Promoter (<=1kb)	12	121429509	121549639	120131	2	84678	ENST00000538503.5	3	ENSG00000089094	KDM2B
277	chr12	121854494	121854785	292	Exon (ENST00000289004.8/3242, exon 7 of 14)	12	121856259	121857059	801	1	105370035	ENST00000543848.1	-1474	NA	LOC105370035
278	chr12	122135518	122135897	380	Promoter (<=1kb)	12	122135628	122140948	5321	1	22877	ENST00000542417.1	0	ENSG00000175727	MLXIP
279	chr12	122318995	122319286	292	Exon (ENST00000361654.8/6249, exon 16 of 24)	12	122319232	122328162	8931	2	6249	ENST00000537123.2	8876	ENSG00000130779	CLIP1
280	chr12	123384129	123384474	346	Promoter (<=1kb)	12	123384132	123409353	25222	1	387893	ENST00000402868.8	0	ENSG00000183955	KMT5A
281	chr12	124911780	124912419	640	Promoter (1-2kb)	12	124913035	124914074	1040	2	7316	ENST00000541272.1	1655	ENSG00000150991	UBC
282	chr12	124912988	124913512	525	Promoter (<=1kb)	12	124913035	124914074	1040	2	7316	ENST00000541272.1	562	ENSG00000150991	UBC
283	chr12	131906920	131907211	292	Promoter (<=1kb)	12	131906490	131909996	3507	1	8408	ENST00000537421.5	430	ENSG00000177169	ULK1
284	chr12	131979718	131980009	292	Exon (ENST00000389561.7/57634, exon 3 of 53)	12	131960620	131994956	34337	1	57634	ENST00000703283.1	19098	ENSG00000183495	EP400
285	chr12	132120437	132120850	414	Exon (ENST00000446190.5/347918, exon 6 of 8)	12	132118146	132131639	13494	1	347918	ENST00000475841.2	2291	ENSG00000291171	EP400P1
286	chr12	132552367	132552708	342	Promoter (1-2kb)	12	132550729	132554947	4219	1	124903061	ENST00000624087.1	1638	NA	LOC124903061
287	chr12	132801554	132801879	326	Exon (ENST00000204726.9/2802, exon 8 of 24)	12	132768914	132808549	39636	2	2802	ENST00000693666.1	6670	ENSG00000090615	GOLGA3
288	chr12	132869335	132869673	339	Exon (ENST00000450056.7/55743, exon 6 of 18)	12	132859079	132861904	2826	2	55743	ENST00000535897.1	-7431	ENSG00000072609	CHFR
289	chr13	20006476	20006767	292	Exon (ENST00000382881.7/7750, exon 7 of 8)	13	20024394	20086691	62298	1	7750	ENST00000382883.7	-17627	ENSG00000121741	ZMYM2
290	chr13	41458416	41458707	292	Promoter (<=1kb)	13	41457550	41470871	13322	1	28984	ENST00000379359.4	866	ENSG00000102760	RGCC
291	chr13	43023585	43023876	292	Promoter (<=1kb)	13	43023586	43114213	90628	1	29103	ENST00000379221.4	0	ENSG00000120675	DNAJC15
292	chr13	43344297	43344588	292	Exon (ENST00000690772.1/55068, exon 9 of 17)	13	43359732	43361365	1634	2	55068	ENST00000482207.1	16777	ENSG00000120658	ENOX1
294	chr13	57666667	57666968	302	3' UTR	13	57635013	57724748	89736	1	27253	ENST00000615375.1	31654	ENSG00000118946	PCDH17
295	chr13	60042429	60042769	341	Exon (ENST00000435636.5/100874195, exon 3 of 4)	13	60013306	60044357	31052	1	100874195	ENST00000432995.1	29123	ENSG00000227528	DIAPH3-AS1
296	chr13	73845956	73846247	292	Exon (ENST00000377669.7/11278, exon 4 of 8)	13	73812873	73995056	182184	2	11278	ENST00000472022.1	148809	ENSG00000118922	KLF12
297	chr13	77763674	77763984	311	3' UTR	13	77779723	77844145	64423	1	100505518	ENST00000667150.1	-15739	NA	EDNRB-AS1
298	chr13	100154987	100155291	305	3' UTR	13	100149201	100161625	12425	1	5095	ENST00000485946.1	5786	ENSG00000175198	PCCA
299	chr13	106557480	106557790	311	Exon (ENST00000472226.2/55082, exon 2 of 3)	13	106543828	106561951	18124	2	55082	ENST00000375926.5	4161	ENSG00000134884	ARGLU1
300	chr13	110504002	110504474	473	Promoter (<=1kb)	13	110503976	110504595	620	1	1284	ENST00000649951.1	26	ENSG00000134871	COL4A2
301	chr13	112519664	112519955	292	3' UTR	13	112522320	112546203	23884	2	10426	ENST00000462580.1	26248	ENSG00000126216	TUBGCP3
302	chr13	112816162	112816501	340	Exon (ENST00000375645.8/23250, exon 6 of 30)	13	112836243	112855928	19686	1	23250	ENST00000489577.1	-19742	ENSG00000068650	ATP11A
303	chr13	113495824	113496176	353	Promoter (<=1kb)	13	113495871	113498645	2775	1	55002	ENST00000473287.1	0	ENSG00000150403	TMCO3
305	chr14	21017224	21017515	292	Promoter (1-2kb)	14	21016838	21018814	1977	2	57447	ENST00000555650.5	1299	ENSG00000165795	NDRG2
306	chr14	21414089	21414380	292	Exon (ENST00000430710.8/57680, exon 9 of 38)	14	21408323	21413006	4684	2	57680	ENST00000554384.1	-1083	ENSG00000100888	CHD8
307	chr14	22872060	22872351	292	Promoter (<=1kb)	14	22872304	22879310	7007	1	26020	ENST00000546834.5	0	ENSG00000197324	LRP10
308	chr14	23063885	23064219	335	Promoter (<=1kb)	14	23063040	23064419	1380	2	22985	ENST00000553790.5	200	ENSG00000100813	ACIN1
309	chr14	23094791	23095111	321	Promoter (<=1kb)	14	23058564	23095136	36573	2	22985	ENST00000605057.6	25	ENSG00000100813	ACIN1
310	chr14	23365961	23366252	292	Promoter (<=1kb)	14	23356656	23365752	9097	2	10278	ENST00000351354.3	-209	ENSG00000100842	EFS
311	chr14	31128901	31129311	411	Promoter (<=1kb)	14	31127519	31128718	1200	2	25831	ENST00000556004.1	-183	ENSG00000092148	HECTD1
312	chr14	34982893	34983184	292	Promoter (<=1kb)	14	34920646	34982912	62267	2	100506157	ENST00000701953.1	0	NA	SRP54-AS1
313	chr14	39179419	39179732	314	Promoter (<=1kb)	14	39179090	39182750	3661	1	5411	ENST00000557680.1	329	ENSG00000100941	PNN
314	chr14	55650555	55650882	328	Exon (ENST00000395314.8/3895, exon 24 of 44)	14	55651890	55656347	4458	1	3895	ENST00000555164.2	-1008	ENSG00000126777	KTN1
315	chr14	58323583	58323876	294	Exon (ENST00000348476.7/5926, exon 8 of 23)	14	58331287	58365300	34014	1	5926	ENST00000417477.2	-7411	ENSG00000032219	ARID4A
316	chr14	63453492	63453835	344	Promoter (<=1kb)	14	63384531	63453776	69246	2	5529	ENST00000556150.1	0	ENSG00000154001	PPP2R5E
317	chr14	69768813	69769120	308	Exon (ENST00000553521.5/6430, exon 5 of 9)	14	69769746	69771257	1512	1	6430	ENST00000556330.5	-626	ENSG00000100650	SRSF5
318	chr14	72673970	72674307	338	Promoter (1-2kb)	14	72671311	72675771	4461	2	8110	ENST00000556997.5	1464	ENSG00000205683	DPF3
319	chr14	74799226	74799684	459	Exon (ENST00000325680.12/56252, exon 5 of 21)	14	74809632	74822115	12484	1	56252	ENST00000547879.5	-9948	ENSG00000119596	YLPM1
320	chr14	75757846	75758156	311	Exon (ENST00000556976.1/23093, exon 4 of 6)	14	75745488	75886937	141450	1	23093	ENST00000554510.5	12358	ENSG00000119685	TTLL5
321	chr14	80941381	80941672	292	Promoter (<=1kb)	14	80830165	80941687	111523	2	145508	ENST00000216517.10	15	ENSG00000100629	CEP128
322	chr14	88602041	88602336	296	Promoter (<=1kb)	14	88602035	88611890	9856	1	79882	ENST00000554020.5	6	ENSG00000100722	ZC3H14
323	chr14	99603612	99603903	292	Promoter (<=1kb)	14	99500190	99604207	104018	2	317762	ENST00000380243.9	304	ENSG00000205476	CCDC85C
324	chr14	102015275	102015587	313	3' UTR	14	102012441	102023810	11370	1	1778	ENST00000643279.1	2834	ENSG00000197102	DYNC1H1
325	chr14	102017388	102017679	292	3' UTR	14	102012441	102023810	11370	1	1778	ENST00000643279.1	4947	ENSG00000197102	DYNC1H1
326	chr14	102018537	102018828	292	3' UTR	14	102012441	102023810	11370	1	1778	ENST00000643279.1	6096	ENSG00000197102	DYNC1H1
327	chr14	102019954	102020297	344	3' UTR	14	102026948	102027628	681	1	1778	ENST00000647119.1	-6651	ENSG00000197102	DYNC1H1
328	chr14	102029671	102029984	314	Promoter (1-2kb)	14	102028272	102030711	2440	1	1778	ENST00000642882.1	1399	ENSG00000197102	DYNC1H1
329	chr14	102876409	102876700	292	Promoter (<=1kb)	14	102875687	102905463	29777	1	7187	ENST00000559734.1	722	ENSG00000131323	TRAF3
330	chr14	103335722	103336370	649	Promoter (<=1kb)	14	103336506	103338851	2346	1	1983	ENST00000561439.1	-136	ENSG00000100664	EIF5
331	chr14	103336739	103337080	342	Promoter (<=1kb)	14	103336764	103337737	974	1	1983	ENST00000559923.1	0	ENSG00000100664	EIF5
332	chr14	103741648	103741939	292	Promoter (<=1kb)	14	103742089	103742898	810	2	23368	ENST00000557744.1	959	ENSG00000088808	PPP1R13B
333	chr14	104795280	104795575	296	Promoter (<=1kb)	14	104769396	104795542	26147	2	207	ENST00000554826.2	0	ENSG00000142208	AKT1
334	chr15	20505187	20505478	292	Promoter (<=1kb)	15	20431093	20505462	74370	2	283755	ENST00000429257.5	0	ENSG00000290376	HERC2P3
335	chr15	22573145	22573436	292	Promoter (<=1kb)	15	22573403	22577534	4132	1	400322	ENST00000618651.1	0	ENSG00000291003	HERC2P2
336	chr15	28159150	28159504	355	Intron (ENST00000261609.13/8924, intron 69 of 92)	15	28152759	28174423	21665	2	8924	ENST00000569772.1	14919	ENSG00000128731	HERC2
337	chr15	28176233	28176558	326	Exon (ENST00000261609.13/8924, exon 63 of 93)	15	28152759	28174423	21665	2	8924	ENST00000569772.1	-1810	ENSG00000128731	HERC2
338	chr15	28178724	28179015	292	Exon (ENST00000261609.13/8924, exon 59 of 93)	15	28152759	28174423	21665	2	8924	ENST00000569772.1	-4301	ENSG00000128731	HERC2
339	chr15	28213609	28213900	292	Exon (ENST00000261609.13/8924, exon 42 of 93)	15	28190201	28203936	13736	2	8924	ENST00000567869.1	-9673	ENSG00000128731	HERC2
340	chr15	28321119	28321441	323	Promoter (<=1kb)	15	28320122	28322119	1998	2	8924	ENST00000563945.1	678	ENSG00000128731	HERC2
341	chr15	28633647	28633938	292	Promoter (<=1kb)	15	28633125	28642421	9297	1	124903450	ENST00000529353.1	522	NA	LOC124903450
342	chr15	28667428	28667753	326	Exon (ENST00000529624.5/124903450, exon 27 of 33)	15	28671835	28682178	10344	1	440248	ENST00000569226.1	-4082	ENSG00000291082	HERC2P9
343	chr15	28751553	28751844	292	Exon (ENST00000563942.5/440253, exon 6 of 8)	15	28741101	28759204	18104	1	440253	ENST00000512149.3	10452	NA	WHAMMP2
344	chr15	29800370	29800661	292	Exon (ENST00000346128.10/7082, exon 2 of 28)	15	29700152	29821548	121397	2	7082	ENST00000400011.6	20887	ENSG00000104067	TJP1
345	chr15	30471545	30471836	292	Promoter (<=1kb)	15	30417251	30471673	54423	2	105376704	ENST00000692678.1	0	NA	LOC105376704
346	chr15	34381951	34382436	486	Promoter (<=1kb)	15	34382069	34382150	82	2	100302160	ENST00000408722.1	0	ENSG00000221649	MIR1233-1
347	chr15	34528131	34528659	529	Promoter (<=1kb)	15	34528290	34528371	82	2	100422845	ENST00000408138.1	0	ENSG00000221065	MIR1233-2
348	chr15	34528792	34529102	311	Promoter (<=1kb)	15	34528290	34528371	82	2	100422845	ENST00000408138.1	-421	ENSG00000221065	MIR1233-2
349	chr15	34552715	34553019	305	Promoter (<=1kb)	15	34544858	34552398	7541	2	440270	ENST00000562282.5	-317	ENSG00000215252	GOLGA8B
350	chr15	39582440	39582874	435	Promoter (1-2kb)	15	39581079	39599466	18388	1	7057	ENST00000260356.6	1361	ENSG00000137801	THBS1
351	chr15	43335754	43336045	292	Promoter (<=1kb)	15	43334938	43354555	19618	1	161823	ENST00000422466.6	816	ENSG00000168803	ADAL
352	chr15	44514655	44515102	448	3' UTR	15	44519224	44524436	5213	1	51496	ENST00000559738.1	-4122	ENSG00000137770	CTDSPL2
353	chr15	48790990	48791311	322	Exon (ENST00000380950.7/22995, exon 8 of 27)	15	48783983	48789322	5340	2	22995	ENST00000558337.1	-1668	ENSG00000103995	CEP152
355	chr15	57592016	57592307	292	Promoter (<=1kb)	15	57592033	57685360	93328	1	100820829	ENST00000380565.8	0	ENSG00000263155	MYZAP
356	chr15	58899282	58899850	569	Promoter (<=1kb)	15	58893926	58899083	5158	2	79811	ENST00000497088.5	-199	ENSG00000137776	SLTM
357	chr15	58900977	58901272	296	3' UTR	15	58893926	58899083	5158	2	79811	ENST00000497088.5	-1894	ENSG00000137776	SLTM
358	chr15	58912280	58912597	318	Promoter (<=1kb)	15	58900968	58912801	11834	2	79811	ENST00000560532.1	204	ENSG00000137776	SLTM
359	chr15	59217694	59217985	292	Promoter (<=1kb)	15	59208809	59218296	9488	2	4643	ENST00000559489.1	311	ENSG00000157483	MYO1E
360	chr15	62694325	62694616	292	Exon (ENST00000636159.2/83660, exon 14 of 59)	15	62682916	62690448	7533	2	105370855	ENST00000559589.1	-3877	NA	LOC105370855
361	chr15	63662836	63663134	299	Exon (ENST00000443617.7/8925, exon 44 of 78)	15	63674741	63677986	3246	2	8925	ENST00000559715.1	14852	ENSG00000103657	HERC1
362	chr15	64691176	64691525	350	Exon (ENST00000326005.10/4947, exon 2 of 6)	15	64687576	64696303	8728	2	4947	ENST00000558194.5	4778	ENSG00000180304	OAZ2
363	chr15	64854941	64855232	292	Exon (ENST00000616065.4/80301, exon 2 of 5)	15	64841948	64930920	88973	1	80301	ENST00000437723.1	12993	ENSG00000241839	PLEKHO2
364	chr15	65625838	65626207	370	Promoter (1-2kb)	15	65624081	65654079	29999	1	9187	ENST00000546330.1	1757	ENSG00000074621	SLC24A1
365	chr15	71746935	71747226	292	Exon (ENST00000355327.7/79875, exon 13 of 18)	15	71792638	71818259	25622	1	10002	ENST00000621736.4	-45412	ENSG00000278570	NR2E3
366	chr15	72518111	72518413	303	Exon (ENST00000379887.9/25820, exon 2 of 14)	15	72561452	72582118	20667	1	25820	ENST00000561987.5	-43039	ENSG00000166233	ARIH1
367	chr15	72544856	72545179	324	Exon (ENST00000379887.9/25820, exon 3 of 14)	15	72561452	72582118	20667	1	25820	ENST00000561987.5	-16273	ENSG00000166233	ARIH1
368	chr15	72580883	72581183	301	Promoter (<=1kb)	15	72580731	72583551	2821	1	25820	ENST00000562891.2	152	ENSG00000166233	ARIH1
369	chr15	72582155	72582453	299	Promoter (<=1kb)	15	72581472	72586559	5088	1	25820	ENST00000563310.1	683	ENSG00000166233	ARIH1
370	chr15	74906421	74906712	292	Promoter (<=1kb)	15	74902001	74906613	4613	2	57184	ENST00000565772.5	0	ENSG00000178761	FAM219B
371	chr15	75604916	75605207	292	Promoter (<=1kb)	15	75598508	75605364	6857	2	10073	ENST00000567437.1	157	ENSG00000169371	SNUPN
372	chr15	82513423	82513797	375	Promoter (<=1kb)	15	82473420	82513844	40425	2	80154	ENST00000614347.4	47	NA	GOLGA2P10
373	chr15	85435323	85435614	292	Intron (ENST00000559362.5/11214, intron 1 of 14)	15	85380756	85521508	140753	1	11214	ENST00000560256.1	54567	ENSG00000170776	AKAP13
374	chr15	85722251	85722560	310	Exon (ENST00000394518.7/11214, exon 25 of 37)	15	85719212	85722302	3091	1	11214	ENST00000558009.1	3039	ENSG00000170776	AKAP13
375	chr15	89575912	89576288	377	Promoter (<=1kb)	15	89575587	89628012	52426	1	90381	ENST00000560985.5	325	ENSG00000140534	TICRR
376	chr15	92464439	92464730	292	3' UTR	15	92470233	92471546	1314	2	104613533	ENST00000554440.1	6816	ENSG00000259170	LOC104613533
377	chr15	92991509	92991800	292	3' UTR	15	92996954	92997643	690	1	1106	ENST00000627185.1	-5154	ENSG00000173575	CHD2
378	chr16	172983	173446	464	Promoter (<=1kb)	16	172944	173463	520	1	3040	ENST00000484216.1	39	ENSG00000188536	HBA2
379	chr16	314302	314643	342	Exon (ENST00000461023.5/8312, exon 2 of 8)	16	288190	293536	5347	2	8312	ENST00000457798.1	-20766	ENSG00000103126	AXIN1
380	chr16	790576	790867	292	Promoter (<=1kb)	16	790699	791879	1181	1	63922	ENST00000567620.1	0	ENSG00000127586	CHTF18
381	chr16	1379389	1379680	292	Promoter (<=1kb)	16	1363206	1379645	16440	2	64718	ENST00000403703.5	0	ENSG00000059145	UNKL
382	chr16	1652546	1652837	292	3' UTR	16	1662462	1668063	5602	1	57585	ENST00000492778.5	-9625	ENSG00000007545	CRAMP1
383	chr16	1748680	1748971	292	Promoter (1-2kb)	16	1747068	1760343	13276	1	23162	ENST00000567849.1	1612	ENSG00000138834	MAPK8IP3
384	chr16	2213780	2214071	292	Promoter (<=1kb)	16	2211593	2214840	3248	2	283871	ENST00000333503.8	769	ENSG00000184207	PGP
385	chr16	2756473	2756766	294	Promoter (<=1kb)	16	2756479	2762885	6407	1	23524	ENST00000704117.1	0	ENSG00000167978	SRRM2
386	chr16	3269319	3269610	292	Intron (ENST00000703449.1/10127, intron 1 of 1)	16	3263814	3269151	5338	1	283876	ENST00000706009.1	5505	ENSG00000281005	LINC00921
387	chr16	5033121	5033412	292	Promoter (<=1kb)	16	5027301	5033358	6058	2	51172	ENST00000569296.5	0	ENSG00000103174	NAGPA
388	chr16	8923032	8923359	328	5' UTR	16	8904505	8932053	27549	2	7874	ENST00000700579.1	8694	ENSG00000187555	USP7
389	chr16	9103119	9103509	391	3' UTR	16	9092191	9113181	20991	1	29035	ENST00000574285.2	10928	ENSG00000182831	HAPSTR1
390	chr16	14933551	14933842	292	Intron (ENST00000534164.6/109951030, intron 29 of 31)	16	14930820	14930879	60	1	102465461	ENST00000622248.1	2731	ENSG00000278265	MIR6770-1
392	chr16	15667382	15667673	292	Exon (ENST00000396355.5/54820, exon 4 of 10)	16	15664779	15726353	61575	1	54820	ENST00000577101.6	2603	ENSG00000072864	NDE1
393	chr16	18342406	18342697	292	Promoter (<=1kb)	16	18341622	18343097	1476	2	110006323	ENST00000545152.1	400	NA	PKD1P4-NPIPA8
394	chr16	18376357	18376735	379	Promoter (<=1kb)	16	18358095	18376839	18745	2	105376752	ENST00000427999.6	104	ENSG00000233024	NPIPA9
395	chr16	18395644	18395935	292	Exon (ENST00000532415.5/110006322, exon 2 of 32)	16	18383366	18390919	7554	2	110006322	ENST00000542593.5	-4725	NA	PKD1P5-LOC105376752
396	chr16	18827848	18828139	292	Exon (ENST00000446231.7/23049, exon 55 of 63)	16	18812011	18816179	4169	2	23049	ENST00000561940.1	-11669	ENSG00000157106	SMG1
397	chr16	20451750	20452041	292	Promoter (<=1kb)	16	20451611	20465693	14083	1	123876	ENST00000571894.1	139	ENSG00000183747	ACSM2A
398	chr16	21410782	21411290	509	Exon (ENST00000504841.6/23117, exon 3 of 7)	16	21406830	21415277	8448	2	23117	ENST00000542953.1	3987	ENSG00000283738	NPIPB3
399	chr16	22206564	22206855	292	Promoter (<=1kb)	16	22206326	22265245	58920	1	29904	ENST00000568269.5	238	ENSG00000103319	EEF2K
400	chr16	22266481	22266772	292	Exon (ENST00000263026.10/29904, exon 14 of 18)	16	22257644	22263322	5679	1	29904	ENST00000563555.1	8837	ENSG00000103319	EEF2K
401	chr16	24820259	24820550	292	3' UTR	16	24821790	24824786	2997	1	27327	ENST00000464539.1	-1240	ENSG00000090905	TNRC6A
402	chr16	27330094	27330385	292	5' UTR	16	27340204	27341200	997	1	3566	ENST00000628578.1	-9819	ENSG00000077238	IL4R
403	chr16	27681566	27681857	292	Intron (ENST00000261588.10/23247, intron 8 of 27)	16	27698328	27755752	57425	1	23247	ENST00000573850.1	-16471	ENSG00000047578	KATNIP
404	chr16	27778802	27779093	292	Promoter (1-2kb)	16	27776866	27778729	1864	1	23247	ENST00000568622.1	1936	ENSG00000047578	KATNIP
405	chr16	28211157	28211448	292	Promoter (<=1kb)	16	28176058	28211476	35419	2	23214	ENST00000569951.1	28	ENSG00000169180	XPO6
406	chr16	28382904	28383217	314	Exon (ENST00000398944.7/728689, exon 16 of 21)	16	28390982	28391051	70	2	102465520	ENST00000613016.1	7834	ENSG00000275429	MIR6862-1
407	chr16	28714829	28715127	299	Promoter (1-2kb)	16	28713259	28714888	1630	1	8663	ENST00000568426.1	1570	ENSG00000184110	EIF3C
408	chr16	28732135	28732426	292	Promoter (<=1kb)	16	28732173	28735445	3273	1	8663	ENST00000569005.5	0	ENSG00000184110	EIF3C
409	chr16	29565833	29566127	295	Exon (ENST00000675579.1/440354, exon 3 of 14)	16	29527568	29594966	67399	2	440354	ENST00000566127.1	28839	NA	SMG1P2
410	chr16	30202721	30203240	520	Promoter (1-2kb)	16	30201073	30203959	2887	1	6818	ENST00000561533.1	1648	ENSG00000261052	SULT1A3
411	chr16	30472778	30473160	383	Promoter (<=1kb)	16	30472751	30521779	49029	1	3683	ENST00000433423.2	27	ENSG00000005844	ITGAL
412	chr16	30709991	30710339	349	Promoter (<=1kb)	16	30709896	30726262	16367	1	10847	ENST00000483083.3	95	ENSG00000080603	SRCAP
413	chr16	30711652	30711998	347	Promoter (1-2kb)	16	30710537	30710665	129	1	677813	ENST00000384028.1	1115	ENSG00000206755	SNORA30
414	chr16	30736320	30736611	292	Exon (ENST00000411466.7/10847, exon 32 of 34)	16	30733950	30736263	2314	1	10847	ENST00000474008.1	2370	ENSG00000080603	SRCAP
415	chr16	50217575	50217869	295	Exon (ENST00000436909.8/64282, exon 6 of 13)	16	50214226	50235310	21085	1	64282	ENST00000357464.4	3349	ENSG00000121274	TENT4B
416	chr16	50222361	50222676	316	Exon (ENST00000436909.8/64282, exon 7 of 13)	16	50214226	50235310	21085	1	64282	ENST00000357464.4	8135	ENSG00000121274	TENT4B
417	chr16	53695921	53696241	321	3' UTR	16	53701692	54008560	306869	1	79068	ENST00000636491.1	-5451	ENSG00000140718	FTO
418	chr16	54044062	54044353	292	Intron (ENST00000636992.1/79068, intron 8 of 8)	16	54063637	54112302	48666	1	79068	ENST00000472835.1	-19284	ENSG00000140718	FTO
419	chr16	54285029	54285320	292	Promoter (<=1kb)	16	54283436	54285855	2420	2	79191	ENST00000558054.1	535	ENSG00000177508	IRX3
420	chr16	56192221	56192554	334	Promoter (<=1kb)	16	56192221	56329238	137018	1	2775	ENST00000639966.1	0	ENSG00000087258	GNAO1
421	chr16	57785228	57785550	323	Exon (ENST00000561524.6/3801, exon 3 of 20)	16	57779890	57782369	2480	2	3801	ENST00000563295.1	-2859	ENSG00000140859	KIFC3
422	chr16	57794762	57795054	293	5' UTR	16	57758217	57797764	39548	2	3801	ENST00000465878.6	2710	ENSG00000140859	KIFC3
423	chr16	58186508	58186840	333	Promoter (<=1kb)	16	58158117	58186856	28740	2	1459	ENST00000567730.6	16	ENSG00000070770	CSNK2A2
424	chr16	58268029	58268320	292	Intron (ENST00000219299.8/29070, intron 7 of 8)	16	58284405	58285302	898	2	221191	ENST00000563336.1	16982	ENSG00000103023	PRSS54
425	chr16	58599039	58599377	339	5' UTR	16	58555784	58575063	19280	2	23019	ENST00000569882.1	-23976	ENSG00000125107	CNOT1
426	chr16	58679846	58680137	292	5' UTR	16	58672096	58678763	6668	2	55238	ENST00000565785.5	-1083	ENSG00000103042	SLC38A7
427	chr16	58683726	58684017	292	Promoter (<=1kb)	16	58679610	58684053	4444	2	55238	ENST00000564391.1	36	ENSG00000103042	SLC38A7
428	chr16	69626444	69626782	339	Exon (ENST00000426654.6/10725, exon 3 of 16)	16	69653175	69661060	7886	1	10725	ENST00000700079.1	-26393	ENSG00000102908	NFAT5
429	chr16	69647284	69647673	390	3' UTR	16	69653175	69661060	7886	1	10725	ENST00000700079.1	-5502	ENSG00000102908	NFAT5
430	chr16	70021569	70021860	292	Promoter (<=1kb)	16	69990597	70021930	31334	2	283970	ENST00000525331.6	70	ENSG00000196696	PDXDC2P-NPIPB14P
431	chr16	72348778	72349069	292	Exon (ENST00000624829.4/101927957, exon 9 of 14)	16	72249176	72291414	42239	2	101927957	ENST00000661899.1	-57364	ENSG00000261008	LINC01572
432	chr16	82113138	82113429	292	Intron (ENST00000567021.1/105371363, intron 1 of 3)	16	82044371	82139631	95261	2	105371363	ENST00000567021.1	26202	NA	HSD17B2-AS1
433	chr16	85067322	85067613	292	Exon (ENST00000538274.6/9764, exon 2 of 12)	16	85063212	85094230	31019	1	9764	ENST00000566428.5	4110	ENSG00000135709	KIAA0513
434	chr16	87491473	87491793	321	Promoter (<=1kb)	16	87406246	87491854	85609	2	23174	ENST00000268616.9	61	ENSG00000140948	ZCCHC14
435	chr16	89532557	89532887	331	Promoter (<=1kb)	16	89532562	89547635	15074	1	6687	ENST00000642263.1	0	ENSG00000197912	SPG7
436	chr16	89995053	89995464	412	Exon (ENST00000429663.6/172, exon 9 of 9)	16	89998606	90002161	3556	1	172	ENST00000454997.1	-3142	ENSG00000223959	AFG3L1P
437	chr16	90170804	90171095	292	Intron (ENST00000568070.1/100996541, intron 2 of 2)	16	90158172	90159576	1405	1	105376781	ENST00000566898.1	12632	NA	LOC105376781
438	chr17	2085543	2085845	303	Exon (ENST00000263073.11/23293, exon 14 of 19)	17	2059846	2088761	28916	2	23293	ENST00000573166.5	2916	ENSG00000070366	SMG6
439	chr17	2172381	2172748	368	Promoter (<=1kb)	17	2085783	2173071	87289	2	23293	ENST00000570874.1	323	ENSG00000070366	SMG6
440	chr17	2343561	2343852	292	Exon (ENST00000268989.8/9905, exon 2 of 24)	17	2337622	2380675	43054	1	9905	ENST00000574563.5	5939	ENSG00000141258	SGSM2
441	chr17	2364998	2365334	337	Promoter (1-2kb)	17	2363845	2374580	10736	1	9905	ENST00000574857.1	1153	ENSG00000141258	SGSM2
442	chr17	2700919	2701210	292	Promoter (<=1kb)	17	2701114	2701450	337	2	23277	ENST00000571539.1	240	ENSG00000132361	CLUH
443	chr17	5013718	5014009	292	Promoter (<=1kb)	17	5014194	5022265	8072	1	10749	ENST00000573815.1	-185	ENSG00000129250	KIF1C
444	chr17	5022525	5022880	356	Exon (ENST00000320785.10/10749, exon 22 of 23)	17	5019214	5020093	880	2	102724009	ENST00000438266.1	-2432	ENSG00000227495	KIF1C-AS1
445	chr17	6453095	6453386	292	3' UTR	17	6447495	6450595	3101	1	54478	ENST00000571572.2	5600	ENSG00000129195	PIMREG
446	chr17	8206345	8206695	351	Promoter (<=1kb)	17	8204961	8206698	1738	2	9212	ENST00000578753.1	3	ENSG00000178999	AURKB
447	chr17	8436032	8436326	295	Promoter (<=1kb)	17	8436034	8445747	9714	1	81565	ENST00000583066.5	0	ENSG00000166579	NDEL1
448	chr17	8444301	8444599	299	Exon (ENST00000582812.5/81565, exon 2 of 5)	17	8448604	8461384	12781	1	81565	ENST00000582277.5	-4005	ENSG00000166579	NDEL1
449	chr17	8487183	8487493	311	Promoter (<=1kb)	17	8474226	8488266	14041	2	4628	ENST00000685631.1	773	ENSG00000133026	MYH10
450	chr17	8492054	8492347	294	Promoter (1-2kb)	17	8492653	8493898	1246	2	4628	ENST00000488329.1	1551	ENSG00000133026	MYH10
451	chr17	9557173	9557473	301	Promoter (<=1kb)	17	9540680	9557510	16831	2	9482	ENST00000573881.1	37	ENSG00000170310	STX8
452	chr17	9926408	9926699	292	Promoter (<=1kb)	17	9917168	9926994	9827	2	8522	ENST00000578456.1	295	ENSG00000007237	GAS7
453	chr17	16151667	16151973	307	3' UTR	17	16029065	16137542	108478	2	9611	ENST00000704743.1	-14125	ENSG00000141027	NCOR1
454	chr17	16153065	16153364	300	3' UTR	17	16029065	16137542	108478	2	9611	ENST00000704743.1	-15523	ENSG00000141027	NCOR1
455	chr17	16382207	16382502	296	Promoter (<=1kb)	17	16381465	16382742	1278	1	7314	ENST00000614404.1	742	ENSG00000170315	UBB
456	chr17	17138222	17138622	401	Promoter (1-2kb)	17	17136338	17143669	7332	1	23164	ENST00000466186.2	1884	ENSG00000133030	MPRIP
457	chr17	17879394	17879685	292	Exon (ENST00000379504.8/146691, exon 7 of 15)	17	17846825	17872064	25240	2	146691	ENST00000478943.5	-7330	ENSG00000175662	TOM1L2
458	chr17	19237495	19237786	292	Promoter (<=1kb)	17	19237497	19283100	45604	1	22905	ENST00000582969.5	0	ENSG00000072134	EPN2
459	chr17	20205538	20205837	300	Promoter (<=1kb)	17	20205740	20237176	31437	1	92521	ENST00000582226.5	0	ENSG00000128487	SPECC1
460	chr17	21191155	21191446	292	3' UTR	17	21184385	21193265	8881	1	25979	ENST00000581463.1	6770	ENSG00000109016	DHRS7B
461	chr17	28683774	28684065	292	Exon (ENST00000347486.8/6830, exon 18 of 38)	17	28681129	28682188	1060	1	6830	ENST00000577939.1	2645	ENSG00000109111	SUPT6H
462	chr17	28907351	28907661	311	3' UTR	17	28897781	28903079	5299	2	147015	ENST00000378895.9	-4272	ENSG00000167536	DHRS13
463	chr17	28908507	28908871	365	3' UTR	17	28911133	28912786	1654	2	57649	ENST00000579563.1	3915	ENSG00000109118	PHF12
464	chr17	29092106	29092431	326	Promoter (<=1kb)	17	29074481	29091849	17369	2	399687	ENST00000546105.5	-257	ENSG00000196535	MYO18A
465	chr17	29109598	29109966	369	3' UTR	17	29098371	29107667	9297	2	399687	ENST00000532143.2	-1931	ENSG00000196535	MYO18A
466	chr17	29534165	29534456	292	Exon (ENST00000261716.8/57551, exon 19 of 20)	17	29522288	29530738	8451	1	57551	ENST00000578653.1	11877	ENSG00000160551	TAOK1
467	chr17	31095309	31095611	303	Promoter (<=1kb)	17	31090787	31095450	4664	2	105371722	ENST00000583377.1	0	NA	MIR4733HG
468	chr17	35824155	35824452	298	3' UTR	17	35831446	35847183	15738	1	8148	ENST00000603067.6	-6994	ENSG00000270647	TAF15
469	chr17	37270565	37270856	292	Exon (ENST00000616317.5/31, exon 10 of 56)	17	37247902	37248676	775	2	31	ENST00000612926.1	-21889	ENSG00000278540	ACACA
470	chr17	38477660	38478088	429	3' UTR	17	38482523	38490144	7622	1	57636	ENST00000620325.1	-4435	ENSG00000275832	ARHGAP23
471	chr17	39186257	39186548	292	Promoter (<=1kb)	17	39184325	39187439	3115	2	782	ENST00000577582.5	891	ENSG00000067191	CACNB1
472	chr17	39410097	39410604	508	3' UTR	17	39261460	39402523	141064	2	84961	ENST00000577399.5	-7574	ENSG00000108306	FBXL20
473	chr17	39905980	39906357	378	Promoter (<=1kb)	17	39905271	39905938	668	2	55876	ENST00000486560.1	-42	ENSG00000073605	GSDMB
474	chr17	40129318	40129869	552	3' UTR	17	40130930	40133095	2166	1	339287	ENST00000581246.5	-1061	ENSG00000188895	MSL1
475	chr17	40637214	40637526	313	Promoter (<=1kb)	17	40635742	40637731	1990	2	6605	ENST00000578995.6	205	ENSG00000073584	SMARCE1
476	chr17	40645292	40645649	358	Promoter (<=1kb)	17	40630455	40645836	15382	2	6605	ENST00000646482.1	187	ENSG00000073584	SMARCE1
477	chr17	41689026	41689326	301	Promoter (<=1kb)	17	41688935	41690999	2065	1	10209	ENST00000469308.1	91	ENSG00000173812	EIF1
478	chr17	41689860	41690163	304	Promoter (<=1kb)	17	41689903	41690620	718	1	10209	ENST00000586699.1	0	ENSG00000173812	EIF1
479	chr17	41786356	41786647	292	Promoter (<=1kb)	17	41754604	41786698	32095	2	3728	ENST00000310706.9	51	ENSG00000173801	JUP
480	chr17	42676319	42676610	292	Promoter (<=1kb)	17	42667914	42676633	8720	2	79990	ENST00000591196.5	23	ENSG00000068137	PLEKHH3
481	chr17	43820667	43820958	292	Promoter (<=1kb)	17	43814011	43820914	6904	2	4356	ENST00000479797.1	0	ENSG00000161647	MPP3
482	chr17	44267832	44268184	353	Promoter (<=1kb)	17	44248390	44268134	19745	2	6521	ENST00000399246.3	0	ENSG00000004939	SLC4A1
483	chr17	45457972	45458263	292	3' UTR	17	45452938	45460432	7495	2	9842	ENST00000580205.1	2169	ENSG00000225190	PLEKHM1
484	chr17	46341093	46341384	292	Intron (ENST00000570618.5/100506084, intron 3 of 4)	17	46329333	46338077	8745	1	9884	ENST00000705374.1	11760	ENSG00000176681	LRRC37A
485	chr17	47596373	47596664	292	Promoter (<=1kb)	17	47596067	47601985	5919	1	9520	ENST00000534807.1	306	ENSG00000141279	NPEPPS
486	chr17	47976766	47977058	293	Promoter (<=1kb)	17	47976722	47981768	5047	1	80279	ENST00000583697.1	44	ENSG00000108465	CDK5RAP3
487	chr17	49788797	49789115	319	Promoter (<=1kb)	17	49717587	49788989	71403	2	81558	ENST00000514018.5	0	ENSG00000121104	FAM117A
488	chr17	51192577	51192890	314	Promoter (<=1kb)	17	51192106	51193016	911	2	54799	ENST00000586898.1	126	ENSG00000011258	MBTD1
489	chr17	57256751	57257047	297	Promoter (<=1kb)	17	57256759	57633160	376402	1	124540	ENST00000674961.1	0	ENSG00000153944	MSI2
490	chr17	59910573	59910879	307	5' UTR	17	59906988	59914668	7681	1	6198	ENST00000592726.1	3585	ENSG00000108443	RPS6KB1
491	chr17	59914653	59914956	304	3' UTR	17	59906988	59914668	7681	1	6198	ENST00000592726.1	7665	ENSG00000108443	RPS6KB1
492	chr17	60190303	60190594	292	Exon (ENST00000300896.9/84669, exon 29 of 34)	17	60183186	60185933	2748	2	84669	ENST00000586238.1	-4370	ENSG00000170832	USP32
493	chr17	62064895	62065289	395	Promoter (<=1kb)	17	61942605	62065278	122674	2	9969	ENST00000397786.7	0	ENSG00000108510	MED13
494	chr17	62664909	62665200	292	Exon (ENST00000303375.10/9902, exon 2 of 30)	17	62676394	62680194	3801	1	9902	ENST00000584682.1	-11194	ENSG00000011028	MRC2
495	chr17	62667499	62667790	292	Exon (ENST00000303375.10/9902, exon 6 of 30)	17	62676394	62680194	3801	1	9902	ENST00000584682.1	-8604	ENSG00000011028	MRC2
496	chr17	62966613	62966904	292	Promoter (<=1kb)	17	62966235	63427703	461469	1	26115	ENST00000689528.1	378	ENSG00000170921	TANC2
497	chr17	64369610	64369901	292	Promoter (<=1kb)	17	64363286	64370245	6960	2	5175	ENST00000568702.5	344	ENSG00000261371	PECAM1
498	chr17	64500345	64500719	375	Promoter (<=1kb)	17	64500774	64500839	66	2	100616387	ENST00000581130.2	120	ENSG00000284564	MIR3064
499	chr17	64501748	64502048	301	Promoter (<=1kb)	17	64500185	64501697	1513	2	1655	ENST00000581237.2	-51	ENSG00000108654	DDX5
500	chr17	64502740	64503258	519	Promoter (<=1kb)	17	64502070	64503435	1366	2	1655	ENST00000579996.5	177	ENSG00000108654	DDX5
501	chr17	65851534	65851828	295	3' UTR	17	65688230	65873648	185419	2	201134	ENST00000580482.5	21820	ENSG00000154240	CEP112
502	chr17	66639030	66639321	292	Exon (ENST00000515889.1/ENST00000515889.1, exon 1 of 1)	17	66787072	66787168	97	1	693219	ENST00000385208.1	-147751	ENSG00000207943	MIR634
503	chr17	68205998	68206289	292	Promoter (<=1kb)	17	68205481	68257712	52232	1	51321	ENST00000674770.2	517	ENSG00000196704	AMZ2
504	chr17	74737264	74737555	292	Promoter (<=1kb)	17	74737271	74747334	10064	1	326624	ENST00000613645.1	0	ENSG00000172794	RAB37
505	chr17	75631295	75631644	350	5' UTR	17	75629775	75630634	860	2	9400	ENST00000585205.1	-661	ENSG00000108469	RECQL5
507	chr17	80260845	80261144	300	Promoter (<=1kb)	17	80260852	80398794	137943	1	57674	ENST00000582970.6	0	ENSG00000173821	RNF213
508	chr17	80340226	80340604	379	Exon (ENST00000582970.6/57674, exon 26 of 68)	17	80337514	80339446	1933	1	57674	ENST00000571908.1	2712	ENSG00000173821	RNF213
509	chr17	82800886	82801177	292	3' UTR	17	82805258	82945900	140643	1	6904	ENST00000682610.1	-4081	ENSG00000141556	TBCD
510	chr18	12836568	12836859	292	Promoter (<=1kb)	18	12785685	12836824	51140	2	5771	ENST00000587703.5	0	ENSG00000175354	PTPN2
511	chr18	23547803	23548094	292	Exon (ENST00000269228.10/4864, exon 11 of 25)	18	23539823	23541372	1550	2	4864	ENST00000586718.1	-6431	ENSG00000141458	NPC1
512	chr18	24239034	24239345	312	5' UTR	18	24196035	24271611	75577	2	114876	ENST00000585247.5	32266	ENSG00000141447	OSBPL1A
513	chr18	24365732	24366023	292	Intron (ENST00000579347.1/ENST00000579347.1, intron 1 of 1)	18	24367934	24377538	9605	2	114876	ENST00000581343.1	11515	ENSG00000141447	OSBPL1A
514	chr18	31068682	31068973	292	Exon (ENST00000251081.8/1824, exon 15 of 17)	18	30990086	31042815	52730	2	1825	ENST00000434452.5	-25867	ENSG00000134762	DSC3
515	chr18	31598588	31598884	297	3' UTR	18	31591877	31598821	6945	1	7276	ENST00000237014.8	6711	ENSG00000118271	TTR
516	chr18	33683566	33683857	292	3' UTR	18	33605641	33661658	56018	1	80816	ENST00000590973.2	77925	ENSG00000141431	ASXL3
517	chr18	46827711	46828009	299	3' UTR	18	46843851	46844971	1121	2	9063	ENST00000591865.1	16962	ENSG00000078043	PIAS2
518	chr18	47063292	47063583	292	3' UTR	18	47057736	47101260	43525	1	83473	ENST00000685144.1	5556	ENSG00000167216	KATNAL2
519	chr18	49849350	49849641	292	Promoter (<=1kb)	18	49826290	49849846	23557	2	4645	ENST00000592688.1	205	ENSG00000167306	MYO5B
520	chr18	50939598	50939889	292	Promoter (<=1kb)	18	50939117	50947838	8722	1	4200	ENST00000591925.2	481	ENSG00000082212	ME2
521	chr18	62575254	62575563	310	Promoter (<=1kb)	18	62575298	62587709	12412	1	54877	ENST00000591145.1	0	ENSG00000141664	ZCCHC2
522	chr18	79096485	79096831	347	Exon (ENST00000586366.5/374868, exon 2 of 10)	18	79087315	79096535	9221	1	374868	ENST00000591395.1	9170	ENSG00000166377	ATP9B
523	chr19	200345	200636	292	Promoter (1-2kb)	19	201409	202158	750	2	399844	ENST00000631988.1	1522	NA	LINC01002
524	chr19	1383908	1384199	292	Promoter (<=1kb)	19	1383918	1395584	11667	1	374291	ENST00000546172.7	0	ENSG00000115286	NDUFS7
525	chr19	1853002	1853293	292	3' UTR	19	1815248	1848483	33236	2	57455	ENST00000170168.9	-4519	ENSG00000079313	REXO1
526	chr19	2199903	2200194	292	Exon (ENST00000686010.1/84444, exon 8 of 28)	19	2212237	2214572	2336	1	84444	ENST00000591498.1	-12043	ENSG00000104885	DOT1L
527	chr19	3574497	3574793	297	Promoter (<=1kb)	19	3574293	3575964	1672	1	10362	ENST00000486028.1	204	ENSG00000064961	HMG20B
528	chr19	4172406	4172831	426	3' UTR	19	4175791	4179503	3713	2	51548	ENST00000599394.1	6672	ENSG00000077463	SIRT6
529	chr19	4475549	4475856	308	Promoter (<=1kb)	19	4475349	4502201	26853	1	84717	ENST00000615225.1	200	ENSG00000167674	HDGFL2
530	chr19	4910937	4911228	292	Promoter (<=1kb)	19	4910375	4960952	50578	1	29128	ENST00000616255.1	562	ENSG00000276043	UHRF1
531	chr19	6744802	6745202	401	Exon (ENST00000600428.5/9322, exon 9 of 14)	19	6746308	6750373	4066	1	9322	ENST00000598843.1	-1106	ENSG00000125733	TRIP10
532	chr19	7886981	7887273	293	Exon (ENST00000648813.1/ENST00000648813.1, exon 1 of 1)	19	7888505	7902021	13517	1	80131	ENST00000618098.4	-1232	ENSG00000171017	LRRC8E
533	chr19	8455519	8455823	305	Exon (ENST00000348943.7/4670, exon 2 of 17)	19	8461969	8465372	3404	1	4670	ENST00000593293.1	-6146	ENSG00000099783	HNRNPM
534	chr19	8465398	8465762	365	Promoter (<=1kb)	19	8466249	8486273	20025	1	4670	ENST00000597270.1	-487	ENSG00000099783	HNRNPM
535	chr19	9996191	9996482	292	Exon (ENST00000592332.1/ENST00000592332.1, exon 1 of 1)	19	9959561	10010504	50944	2	50509	ENST00000264828.4	14022	ENSG00000080573	COL5A3
536	chr19	10119422	10119717	296	Promoter (<=1kb)	19	10118076	10119700	1625	2	8666	ENST00000590940.5	0	ENSG00000130811	EIF3G
537	chr19	10140566	10140897	332	Promoter (<=1kb)	19	10133357	10140618	7262	2	1786	ENST00000678107.1	0	ENSG00000130816	DNMT1
538	chr19	10154049	10154343	295	Promoter (<=1kb)	19	10149948	10154977	5030	2	1786	ENST00000586799.1	634	ENSG00000130816	DNMT1
539	chr19	10180096	10180423	328	Promoter (<=1kb)	19	10177319	10180381	3063	2	1786	ENST00000590619.1	0	ENSG00000130816	DNMT1
540	chr19	10644018	10644309	292	Promoter (1-2kb)	19	10642336	10643398	1063	1	57153	ENST00000590475.1	1682	ENSG00000129353	SLC44A2
541	chr19	11013024	11013370	347	Promoter (<=1kb)	19	11012344	11061989	49646	1	6597	ENST00000592604.6	680	ENSG00000127616	SMARCA4
542	chr19	11034173	11034464	292	Promoter (<=1kb)	19	11034123	11066122	32000	1	6597	ENST00000586985.2	50	ENSG00000127616	SMARCA4
543	chr19	11035013	11035348	336	Promoter (<=1kb)	19	11035022	11059227	24206	1	6597	ENST00000592158.2	0	ENSG00000127616	SMARCA4
544	chr19	12899601	12899892	292	Promoter (<=1kb)	19	12899082	12900484	1403	2	256126	ENST00000592819.1	592	ENSG00000161860	SYCE2
545	chr19	13399400	13399691	292	Intron (ENST00000360228.11/773, intron 3 of 46)	19	13307347	13365459	58113	2	773	ENST00000636974.1	-33941	ENSG00000141837	CACNA1A
546	chr19	13961114	13961405	292	Promoter (1-2kb)	19	13959986	13960489	504	1	90379	ENST00000591385.1	1128	ENSG00000132017	DCAF15
547	chr19	14763544	14763835	292	Intron (ENST00000315576.8/30817, intron 11 of 20)	19	14743764	14772374	28611	2	30817	ENST00000595208.5	8539	ENSG00000127507	ADGRE2
548	chr19	15179823	15180114	292	Promoter (<=1kb)	19	15178938	15179659	722	2	4854	ENST00000595045.1	-164	ENSG00000074181	NOTCH3
549	chr19	16501272	16501563	292	Exon (ENST00000594035.5/84167, exon 2 of 8)	19	16496463	16501126	4664	1	84167	ENST00000594813.1	4809	ENSG00000105072	C19orf44
550	chr19	17194768	17195137	370	Exon (ENST00000682292.1/4650, exon 22 of 40)	19	17198118	17206828	8711	1	4650	ENST00000593533.1	-2981	ENSG00000099331	MYO9B
551	chr19	17200441	17200970	530	Exon (ENST00000682292.1/4650, exon 26 of 40)	19	17202129	17206359	4231	1	4650	ENST00000599420.5	-1159	ENSG00000099331	MYO9B
552	chr19	18924893	18925208	316	Promoter (<=1kb)	19	18924653	18928335	3683	1	54555	ENST00000598277.5	240	ENSG00000105671	DDX49
553	chr19	33119022	33119351	330	Exon (ENST00000170564.7/55094, exon 17 of 20)	19	33112939	33130406	17468	1	55094	ENST00000592262.1	6083	ENSG00000076650	GPATCH1
554	chr19	33205670	33206064	395	Promoter (1-2kb)	19	33203870	33207639	3770	1	4037	ENST00000590278.1	1800	ENSG00000130881	LRP3
555	chr19	34347907	34348200	294	Promoter (<=1kb)	19	34348462	34353188	4727	1	9710	ENST00000588974.1	-262	ENSG00000166398	GARRE1
556	chr19	34676606	34676897	292	Promoter (<=1kb)	19	34590644	34677159	86516	2	284402	ENST00000601241.6	262	ENSG00000205209	SCGB2B2
557	chr19	35000324	35000615	292	Promoter (<=1kb)	19	35000372	35009445	9074	1	57655	ENST00000603669.5	0	ENSG00000089351	GRAMD1A
558	chr19	35450479	35450913	435	3' UTR	19	35448257	35451767	3511	1	2867	ENST00000599180.3	2222	ENSG00000126262	FFAR2
559	chr19	36849994	36850285	292	Promoter (<=1kb)	19	36818322	36850267	31946	2	388536	ENST00000614179.4	0	ENSG00000197863	ZNF790
560	chr19	36914722	36915013	292	Promoter (1-2kb)	19	36888124	36916021	27898	2	374899	ENST00000520965.5	1008	ENSG00000185869	ZNF829
561	chr19	38100087	38100378	292	Promoter (<=1kb)	19	38099982	38110315	10334	1	23094	ENST00000595384.1	105	ENSG00000105738	SIPA1L3
562	chr19	38152899	38153204	306	Exon (ENST00000222345.11/23094, exon 13 of 22)	19	38164771	38182966	18196	1	23094	ENST00000595495.1	-11567	ENSG00000105738	SIPA1L3
563	chr19	38647838	38648129	292	Promoter (<=1kb)	19	38648193	38709423	61231	1	81	ENST00000495553.1	-64	ENSG00000130402	ACTN4
564	chr19	39414195	39414486	292	Promoter (<=1kb)	19	39413812	39416597	2786	1	64857	ENST00000451354.6	383	ENSG00000090924	PLEKHG2
565	chr19	40042422	40042875	454	Intron (ENST00000434248.6/163131, intron 4 of 4)	19	40047281	40056106	8826	2	163131	ENST00000594811.1	13231	ENSG00000128000	ZNF780B
566	chr19	40806621	40806917	297	Promoter (<=1kb)	19	40806919	40808068	1150	1	112398	ENST00000602166.1	-2	ENSG00000269858	EGLN2
567	chr19	41009628	41009919	292	Promoter (<=1kb)	19	41009677	41017847	8171	1	1555	ENST00000597612.1	0	ENSG00000197408	CYP2B6
568	chr19	41292457	41292762	306	3' UTR	19	41298490	41301646	3157	1	11100	ENST00000600493.1	-5728	ENSG00000105323	HNRNPUL1
569	chr19	41902821	41903112	292	Promoter (<=1kb)	19	41902798	41906561	3764	1	9138	ENST00000595723.5	23	ENSG00000076928	ARHGEF1
570	chr19	42360981	42361272	292	Promoter (<=1kb)	19	42360970	42378763	17794	1	1954	ENST00000598762.1	11	ENSG00000105429	MEGF8
571	chr19	43465290	43465581	292	Promoter (<=1kb)	19	43461443	43465606	4164	2	27076	ENST00000597741.1	25	ENSG00000124466	LYPD3
572	chr19	43497506	43497840	335	Promoter (<=1kb)	19	43479450	43497828	18379	2	653583	ENST00000600660.1	0	ENSG00000176531	PHLDB3
573	chr19	44909056	44909347	292	3' UTR	19	44906360	44908954	2595	1	348	ENST00000425718.1	2696	ENSG00000130203	APOE
574	chr19	45382376	45382667	292	Promoter (<=1kb)	19	45379638	45382592	2955	2	10848	ENST00000589371.1	0	ENSG00000104881	PPP1R13L
575	chr19	46988021	46988312	292	Exon (ENST00000672722.1/2909, exon 4 of 7)	19	46989584	46997750	8167	1	2909	ENST00000596593.1	-1272	ENSG00000160007	ARHGAP35
576	chr19	48874181	48874825	645	Promoter (1-2kb)	19	48873067	48876059	2993	1	23645	ENST00000704027.1	1114	ENSG00000087074	PPP1R15A
577	chr19	49043890	49044181	292	Promoter (<=1kb)	19	49043848	49045311	1464	1	93659	ENST00000301408.7	42	ENSG00000189052	CGB5
578	chr19	49117860	49118151	292	Promoter (<=1kb)	19	49118402	49119143	742	2	55150	ENST00000408991.4	992	ENSG00000221916	C19orf73
579	chr19	49490569	49490865	297	Promoter (<=1kb)	19	49490645	49491226	582	1	23521	ENST00000468655.1	0	ENSG00000142541	RPL13A
580	chr19	49653328	49653780	453	Exon (ENST00000360565.8/58506, exon 7 of 11)	19	49659575	49661003	1429	2	3661	ENST00000596644.5	7223	ENSG00000126456	IRF3
581	chr19	51880408	51880699	292	5' UTR	19	51855804	51878842	23039	2	84765	ENST00000640678.1	-1566	ENSG00000161551	ZNF577
582	chr19	54142978	54143293	316	Promoter (<=1kb)	19	54143737	54155681	11945	1	4849	ENST00000613073.4	-444	ENSG00000088038	CNOT3
583	chr19	54456575	54457004	430	Exon (ENST00000326764.10/114823, exon 11 of 16)	19	54458415	54461712	3298	1	114823	ENST00000421200.1	-1411	ENSG00000167615	LENG8
584	chr19	54458128	54458494	367	Promoter (<=1kb)	19	54458415	54461712	3298	1	114823	ENST00000421200.1	0	ENSG00000167615	LENG8
585	chr19	55058943	55059234	292	Promoter (<=1kb)	19	55048657	55059174	10518	2	112724	ENST00000589605.5	0	ENSG00000160439	RDH13
586	chr19	55092192	55092799	608	Promoter (<=1kb)	19	55091208	55092598	1391	2	54776	ENST00000590268.1	0	ENSG00000125503	PPP1R12C
587	chr19	55112427	55112725	299	Promoter (<=1kb)	19	55091361	55113618	22258	2	54776	ENST00000435544.6	893	ENSG00000125503	PPP1R12C
588	chr19	55117142	55117563	422	Promoter (<=1kb)	19	55091416	55117413	25998	2	54776	ENST00000592993.1	0	ENSG00000125503	PPP1R12C
589	chr19	56811663	56812223	561	Promoter (1-2kb)	19	56810122	56813834	3713	1	100169890	ENST00000651589.1	1541	NA	PEG3-AS1
590	chr19	56813934	56814440	507	3' UTR	19	56810122	56813834	3713	1	100169890	ENST00000651589.1	3812	NA	PEG3-AS1
591	chr19	57137855	57138146	292	Intron (ENST00000269834.1/114026, intron 3 of 4)	19	57134096	57145202	11107	2	114026	ENST00000269834.1	7056	ENSG00000141946	ZIM3
592	chr2	8812169	8812460	292	3' UTR	2	8790966	8806643	15678	2	57498	ENST00000691349.1	-5526	ENSG00000134313	KIDINS220
593	chr2	9350860	9351151	292	Promoter (<=1kb)	2	9350459	9356303	5845	1	8853	ENST00000471687.1	401	ENSG00000151693	ASAP2
594	chr2	9467751	9468043	293	Exon (ENST00000238112.8/51692, exon 16 of 18)	2	9473658	9484548	10891	1	285148	ENST00000496603.5	-5615	ENSG00000134330	IAH1
595	chr2	24918041	24918347	307	Promoter (<=1kb)	2	24819188	24918987	99800	2	109	ENST00000405392.6	640	ENSG00000138031	ADCY3
596	chr2	25282188	25282506	319	3' UTR	2	25273307	25275520	2214	2	1788	ENST00000682842.1	-6668	ENSG00000119772	DNMT3A
597	chr2	25845207	25845498	292	Exon (ENST00000435504.9/55252, exon 2 of 13)	2	25768762	25830891	62130	2	55252	ENST00000497092.1	-14316	ENSG00000143970	ASXL2
598	chr2	27023409	27023741	333	Exon (ENST00000233121.7/22924, exon 3 of 7)	2	27014799	27026355	11557	1	22924	ENST00000402218.1	8610	ENSG00000084764	MAPRE3
599	chr2	27056113	27056407	295	Exon (ENST00000487078.5/60509, exon 7 of 16)	2	27059266	27067835	8570	1	60509	ENST00000441931.1	-2859	ENSG00000084693	AGBL5
600	chr2	31891747	31892075	329	Exon (ENST00000295065.9/51072, exon 6 of 9)	2	31869851	31943383	73533	2	51072	ENST00000422936.5	51308	ENSG00000162959	MEMO1
601	chr2	31917653	31917992	340	Exon (ENST00000295065.9/51072, exon 5 of 9)	2	31869851	31943383	73533	2	51072	ENST00000422936.5	25391	ENSG00000162959	MEMO1
602	chr2	33021028	33021319	292	Exon (ENST00000404816.7/4052, exon 3 of 34)	2	32946953	33399509	452557	1	4052	ENST00000404816.7	74075	ENSG00000049323	LTBP1
603	chr2	33242372	33242726	355	Intron (ENST00000404816.7/4052, intron 9 of 33)	2	33243662	33273711	30050	1	4052	ENST00000413303.5	-936	ENSG00000049323	LTBP1
604	chr2	33588129	33588477	349	Promoter (<=1kb)	2	33585614	33587641	2028	2	25940	ENST00000492649.1	-488	ENSG00000119812	FAM98A
605	chr2	38581808	38582123	316	3' UTR	2	38581815	38585747	3933	2	92906	ENST00000488099.1	3624	ENSG00000143889	HNRNPLL
606	chr2	43692606	43692897	292	Promoter (<=1kb)	2	43692230	43695204	2975	1	130271	ENST00000460356.1	376	ENSG00000152527	PLEKHH2
607	chr2	44706979	44707270	292	Intron (ENST00000378494.8/79823, intron 5 of 10)	2	44676594	44743657	67064	1	79823	ENST00000477830.1	30385	ENSG00000143919	CAMKMT
608	chr2	47162071	47162389	319	Promoter (1-2kb)	2	47160602	47163963	3362	2	805	ENST00000482532.5	1574	ENSG00000143933	CALM2
609	chr2	47521296	47521612	317	Exon (ENST00000327876.5/56660, exon 2 of 2)	2	47527008	47529164	2157	1	644093	ENST00000648301.1	-5396	ENSG00000235760	MSH2-OT1
610	chr2	48459768	48460081	314	3' UTR	2	48464966	48471450	6485	1	129285	ENST00000460299.1	-4885	ENSG00000162869	PPP1R21
611	chr2	54628202	54628493	292	Exon (ENST00000615901.4/6711, exon 13 of 38)	2	54652518	54660290	7773	1	6711	ENST00000496323.1	-24025	ENSG00000115306	SPTBN1
612	chr2	54631126	54631864	739	Exon (ENST00000615901.4/6711, exon 16 of 38)	2	54652518	54660290	7773	1	6711	ENST00000496323.1	-20654	ENSG00000115306	SPTBN1
613	chr2	55301664	55302013	350	Promoter (<=1kb)	2	55290839	55301843	11005	2	55704	ENST00000645450.1	0	ENSG00000115355	CCDC88A
614	chr2	60468449	60468740	292	3' UTR	2	60452158	60460456	8299	2	53335	ENST00000479026.2	-7993	ENSG00000119866	BCL11A
615	chr2	61179076	61179395	320	Promoter (<=1kb)	2	61179131	61181680	2550	1	130872	ENST00000493310.1	0	ENSG00000173209	AHSA2P
616	chr2	61470382	61470692	311	Promoter (<=1kb)	2	61348272	61470690	122419	2	9736	ENST00000453133.1	0	ENSG00000115464	USP34
617	chr2	65056415	65056706	292	Promoter (<=1kb)	2	65056416	65087004	30589	1	23177	ENST00000377990.7	0	ENSG00000011523	CEP68
618	chr2	66512260	66512551	292	Exon (ENST00000272369.14/4211, exon 8 of 13)	2	66508927	66568745	59819	1	4211	ENST00000450027.2	3333	ENSG00000143995	MEIS1
619	chr2	68386583	68386945	363	Exon (ENST00000234313.8/5341, exon 5 of 9)	2	68387942	68395717	7776	1	5341	ENST00000474788.1	-997	ENSG00000115956	PLEK
620	chr2	68396986	68397277	292	3' UTR	2	68387942	68395717	7776	1	5341	ENST00000474788.1	9044	ENSG00000115956	PLEK
621	chr2	69556658	69556949	292	Exon (ENST00000409085.9/22848, exon 3 of 22)	2	69531717	69544509	12793	2	22848	ENST00000470281.1	-12149	ENSG00000115977	AAK1
622	chr2	70088388	70088786	399	Promoter (<=1kb)	2	69996755	70088508	91754	2	400960	ENST00000629178.2	0	ENSG00000179818	PCBP1-AS1
623	chr2	72730880	72731171	292	3' UTR	2	72760534	72760602	69	1	124900538	ENST00000391076.1	-29363	ENSG00000212378	LOC124900538
624	chr2	73075091	73075382	292	Promoter (<=1kb)	2	73020086	73075619	55534	2	94097	ENST00000485057.5	237	ENSG00000144040	SFXN5
625	chr2	84971431	84971741	311	Promoter (<=1kb)	2	84971964	85035125	63162	1	56888	ENST00000428691.5	-223	ENSG00000176407	KCMF1
626	chr2	85028008	85028322	315	5' UTR	2	85064108	85067347	3240	2	100996478	ENST00000567718.1	39025	ENSG00000260840	LINC01964
627	chr2	87726103	87726395	293	Exon (ENST00000643276.1/730268, exon 13 of 18)	2	87748087	87759476	11390	1	5342	ENST00000359481.9	-21692	ENSG00000125551	PLGLB2
628	chr2	95814413	95814704	292	Promoter (<=1kb)	2	95807118	95814776	7659	2	150759	ENST00000412393.5	72	NA	LINC00342
629	chr2	96867563	96867854	292	Exon (ENST00000305476.10/54910, exon 2 of 15)	2	96859742	96866930	7189	2	54910	ENST00000482925.5	-633	ENSG00000168758	SEMA4C
630	chr2	97091231	97091522	292	Exon (ENST00000272610.3/151313, exon 2 of 8)	2	97083890	97094820	10931	2	151313	ENST00000474849.1	3298	ENSG00000144199	FAHD2B
631	chr2	97206204	97206495	292	Intron (ENST00000420699.9/375248, intron 52 of 75)	2	97212727	97249050	36324	1	375248	ENST00000421946.2	-6232	ENSG00000135976	ANKRD36
632	chr2	99064829	99065120	292	Exon (ENST00000393483.8/80705, exon 16 of 21)	2	99018200	99078928	60729	2	80705	ENST00000489546.5	13808	ENSG00000135951	TSGA10
633	chr2	101029254	101029545	292	Promoter (<=1kb)	2	101028345	101029972	1628	2	11138	ENST00000485875.1	427	ENSG00000204634	TBC1D8
634	chr2	101866466	101866800	335	Promoter (<=1kb)	2	101866493	101867730	1238	1	9448	ENST00000477711.1	0	ENSG00000071054	MAP4K4
635	chr2	112398998	112399289	292	3' UTR	2	112400095	112401560	1466	2	727851	ENST00000482903.1	2271	ENSG00000169629	RGPD8
636	chr2	113488812	113489103	292	Intron (ENST00000259199.9/150472, intron 11 of 14)	2	113481518	113496121	14604	1	150472	ENST00000468417.1	7294	ENSG00000136682	ZNG1B
637	chr2	127387341	127387632	292	Promoter (<=1kb)	2	127298668	127387975	89308	2	10746	ENST00000682094.1	343	ENSG00000169967	MAP3K2
638	chr2	127764557	127764879	323	Exon (ENST00000322313.9/55339, exon 6 of 22)	2	127768212	127810953	42742	2	55339	ENST00000408998.1	46074	ENSG00000136709	WDR33
639	chr2	143946705	143947034	330	3' UTR	2	143950945	143952053	1109	2	79712	ENST00000482961.1	5019	ENSG00000121964	GTDC1
640	chr2	148469098	148469478	381	Promoter (<=1kb)	2	148469508	148513422	43915	1	55777	ENST00000628572.2	-30	ENSG00000204406	MBD5
641	chr2	148483220	148483511	292	Promoter (1-2kb)	2	148481737	148483153	1417	1	55777	ENST00000637067.1	1483	ENSG00000204406	MBD5
642	chr2	148981435	148981726	292	3' UTR	2	148983281	148998816	15536	1	3800	ENST00000676852.1	-1555	ENSG00000168280	KIF5C
643	chr2	152671046	152671345	300	Exon (ENST00000410080.8/55660, exon 14 of 26)	2	152663131	152663855	725	2	55660	ENST00000472760.1	-7191	ENSG00000196504	PRPF40A
644	chr2	157780092	157780383	292	Exon (ENST00000682025.1/90, exon 5 of 12)	2	157736446	157771365	34920	2	90	ENST00000684104.1	-8727	ENSG00000115170	ACVR1
645	chr2	159196735	159197026	292	Exon (ENST00000263635.8/85461, exon 18 of 27)	2	159199018	159232655	33638	1	85461	ENST00000470074.1	-1992	ENSG00000115183	TANC1
646	chr2	168181728	168182019	292	Exon (ENST00000355999.5/27347, exon 2 of 18)	2	167954024	168247435	293412	2	27347	ENST00000697205.1	65416	ENSG00000198648	STK39
647	chr2	169557902	169558193	292	Intron (ENST00000453153.7/79675, intron 5 of 14)	2	169560271	169563390	3120	2	79675	ENST00000487293.2	5197	ENSG00000138399	FASTKD1
648	chr2	170485409	170485700	292	Intron (ENST00000409940.6/140469, intron 25 of 29)	2	170341196	170408564	67369	2	101929753	ENST00000625968.2	-76845	ENSG00000231898	MYO3B-AS1
649	chr2	170651776	170652067	292	Intron (ENST00000317935.10/140469, intron 33 of 34)	2	170700373	170708683	8311	2	101926913	ENST00000702801.1	56616	ENSG00000234350	ERICH2-DT
650	chr2	174395312	174395622	311	Promoter (<=1kb)	2	174378687	174395706	17020	2	9541	ENST00000461454.1	84	ENSG00000138433	CIR1
651	chr2	176130741	176131042	302	Promoter (<=1kb)	2	176130357	176132000	1644	1	3234	ENST00000450510.2	384	ENSG00000175879	HOXD8
653	chr2	188994807	188995116	310	Exon (ENST00000304636.9/1281, exon 20 of 51)	2	188995630	188995692	63	1	100500837	ENST00000637672.1	-514	ENSG00000284180	MIR3606
654	chr2	199433073	199433460	388	Exon (ENST00000417098.6/23314, exon 3 of 11)	2	199368610	199423915	55306	2	23314	ENST00000484124.1	-9158	ENSG00000119042	SATB2
655	chr2	203402709	203403000	292	Promoter (<=1kb)	2	203402706	203436883	34178	1	10152	ENST00000464761.1	3	ENSG00000138443	ABI2
656	chr2	205118976	205119267	292	Exon (ENST00000406610.7/117583, exon 7 of 23)	2	205103692	205121688	17997	1	117583	ENST00000489565.1	15284	ENSG00000116117	PARD3B
657	chr2	207724860	207725152	293	Exon (ENST00000392209.7/151195, exon 3 of 11)	2	207712100	207751114	39015	1	151195	ENST00000452312.1	12760	ENSG00000163249	CCNYL1
658	chr2	218002580	218002871	292	Promoter (<=1kb)	2	217799791	218002995	203205	2	7145	ENST00000682258.1	124	ENSG00000079308	TNS1
659	chr2	224513279	224513588	310	Exon (ENST00000264414.9/8452, exon 5 of 16)	2	224505749	224511411	5663	2	8452	ENST00000484081.1	-1868	ENSG00000036257	CUL3
660	chr2	224584700	224584996	297	Promoter (<=1kb)	2	224470150	224585363	115214	2	8452	ENST00000264414.9	367	ENSG00000036257	CUL3
661	chr2	229788526	229788838	313	3' UTR	2	229791788	229793107	1320	2	9320	ENST00000470302.5	4269	ENSG00000153827	TRIP12
662	chr2	229799006	229799301	296	3' UTR	2	229794861	229796732	1872	2	9320	ENST00000461189.1	-2274	ENSG00000153827	TRIP12
663	chr2	229858630	229858927	298	Promoter (<=1kb)	2	229767426	229859521	92096	2	9320	ENST00000704584.1	594	ENSG00000153827	TRIP12
664	chr2	229879763	229880061	299	Promoter (<=1kb)	2	229767229	229880128	112900	2	9320	ENST00000453485.2	67	ENSG00000153827	TRIP12
665	chr2	229900447	229900738	292	5' UTR	2	229767232	229880128	112897	2	9320	ENST00000704581.1	-20319	ENSG00000153827	TRIP12
666	chr2	229921610	229921901	292	Promoter (<=1kb)	2	229767224	229921742	154519	2	9320	ENST00000430954.6	0	ENSG00000153827	TRIP12
667	chr2	231272996	231273287	292	Promoter (<=1kb)	2	231272191	231278871	6681	1	80210	ENST00000684224.1	805	ENSG00000135931	ARMC9
668	chr2	231461344	231461758	415	Promoter (<=1kb)	2	231454748	231461171	6424	2	4691	ENST00000677703.1	-173	ENSG00000115053	NCL
669	chr2	232567184	232567477	294	Promoter (<=1kb)	2	232566944	232569833	2890	1	9470	ENST00000478878.1	240	ENSG00000135930	EIF4E2
670	chr2	237366640	237366970	331	Exon (ENST00000295550.9/1293, exon 11 of 44)	2	237367103	237371847	4745	2	1293	ENST00000684597.1	4877	ENSG00000163359	COL6A3
671	chr2	237368437	237368885	449	Exon (ENST00000295550.9/1293, exon 10 of 44)	2	237367103	237371847	4745	2	1293	ENST00000684597.1	2962	ENSG00000163359	COL6A3
672	chr2	237371672	237372009	338	Promoter (<=1kb)	2	237367103	237371847	4745	2	1293	ENST00000684597.1	0	ENSG00000163359	COL6A3
673	chr2	237374373	237374871	499	Exon (ENST00000295550.9/1293, exon 8 of 44)	2	237367103	237371847	4745	2	1293	ENST00000684597.1	-2526	ENSG00000163359	COL6A3
674	chr2	237376707	237377045	339	Exon (ENST00000295550.9/1293, exon 7 of 44)	2	237367103	237371847	4745	2	1293	ENST00000684597.1	-4860	ENSG00000163359	COL6A3
675	chr2	237527486	237527777	292	Promoter (<=1kb)	2	237527435	237553724	26290	1	79083	ENST00000415753.5	51	ENSG00000115648	MLPH
676	chr2	238397497	238397788	292	Promoter (<=1kb)	2	238397422	238398971	1550	1	26146	ENST00000483951.1	75	ENSG00000204104	TRAF3IP1
678	chr2	241573250	241573773	524	3' UTR	2	241544403	241558977	14575	2	100379249	ENST00000434306.1	-14273	NA	BOK-AS1
679	chr2	241651023	241651610	588	Promoter (<=1kb)	2	241651007	241672592	21586	1	23192	ENST00000344376.9	16	ENSG00000168397	ATG4B
680	chr2	241653558	241653860	303	Promoter (<=1kb)	2	241653467	241666769	13303	1	23192	ENST00000429899.1	91	ENSG00000168397	ATG4B
682	chr20	16573004	16573327	324	Promoter (<=1kb)	20	16366843	16573382	206540	2	55614	ENST00000635823.2	55	ENSG00000089177	KIF16B
683	chr20	17627237	17627541	305	3' UTR	20	17613678	17623330	9653	2	6238	ENST00000470422.5	-3907	ENSG00000125844	RRBP1
684	chr20	21326361	21326693	333	Exon (ENST00000377191.5/22803, exon 2 of 30)	20	21303331	21389825	86495	1	22803	ENST00000377191.5	23030	ENSG00000088930	XRN2
685	chr20	21333971	21334396	426	Exon (ENST00000377191.5/22803, exon 12 of 30)	20	21303331	21389825	86495	1	22803	ENST00000377191.5	30640	ENSG00000088930	XRN2
686	chr20	25488977	25489268	292	3' UTR	20	25481838	25491525	9688	2	22981	ENST00000489780.5	2257	ENSG00000101004	NINL
687	chr20	25517485	25517776	292	Exon (ENST00000278886.11/22981, exon 3 of 24)	20	25478140	25532993	54854	2	22981	ENST00000706726.1	15217	ENSG00000101004	NINL
688	chr20	32101430	32101721	292	3' UTR	20	32109714	32167256	57543	1	9777	ENST00000398022.7	-7993	ENSG00000101337	TM9SF4
689	chr20	32453139	32453430	292	3' UTR	20	32432359	32434636	2278	1	171023	ENST00000644168.1	20780	ENSG00000171456	ASXL1
690	chr20	33811534	33811852	319	Promoter (<=1kb)	20	33811348	33854366	43019	1	128866	ENST00000217402.3	186	ENSG00000101421	CHMP4B
691	chr20	33848572	33848870	299	Exon (ENST00000217402.3/128866, exon 2 of 5)	20	33811348	33854366	43019	1	128866	ENST00000217402.3	37224	ENSG00000101421	CHMP4B
692	chr20	34103191	34103506	316	Exon (ENST00000374980.3/8894, exon 3 of 9)	20	34088309	34112243	23935	2	8894	ENST00000374980.3	8737	ENSG00000125977	EIF2S2
693	chr20	34876635	34876926	292	Promoter (<=1kb)	20	34876622	34927962	51341	1	55902	ENST00000476922.5	13	ENSG00000131069	ACSS2
694	chr20	35740285	35740726	442	Promoter (<=1kb)	20	35725065	35740597	15533	2	9584	ENST00000425184.5	0	ENSG00000131051	RBM39
695	chr20	44921654	44921958	305	Promoter (<=1kb)	20	44921625	44939317	17693	1	80336	ENST00000476056.6	29	ENSG00000101104	PABPC1L
696	chr20	53345978	53346283	306	Intron (ENST00000371497.10/128553, intron 2 of 2)	20	53397661	53412910	15250	2	105372670	ENST00000436286.2	66627	NA	LOC105372670
697	chr20	57709267	57709558	292	Promoter (<=1kb)	20	57652407	57709760	57354	2	56937	ENST00000395819.3	202	ENSG00000124225	PMEPA1
698	chr20	61938360	61938651	292	3' UTR	20	61953546	61953662	117	2	100302168	ENST00000408490.1	15011	ENSG00000284193	MIR1257
699	chr20	62881399	62881703	305	Exon (ENST00000266070.8/11083, exon 16 of 16)	20	62841005	62861822	20818	2	10732	ENST00000335351.8	-19577	ENSG00000101190	TCFL5
700	chr20	63672586	63672878	293	3' UTR	20	63665066	63674052	8987	1	51750	ENST00000463361.1	7520	ENSG00000258366	RTEL1
701	chr20	63919975	63920305	331	Promoter (<=1kb)	20	63919868	63919939	72	1	103504732	ENST00000621667.1	107	ENSG00000275842	MIR941-5
702	chr20	63999684	63999975	292	Exon (ENST00000266079.5/24148, exon 8 of 21)	20	63981132	64033100	51969	1	24148	ENST00000266079.5	18552	ENSG00000101161	PRPF6
703	chr21	15777987	15778278	292	Exon (ENST00000400183.7/29761, exon 4 of 26)	21	15773256	15818729	45474	1	29761	ENST00000549362.1	4731	ENSG00000155313	USP25
705	chr21	26934255	26934559	305	3' UTR	21	26953961	26954043	83	1	100616243	ENST00000584048.1	-19402	ENSG00000266133	MIR4759
706	chr21	33631199	33631490	292	5' UTR	21	33602267	33633702	31436	2	9946	ENST00000431177.5	2212	ENSG00000205758	CRYZL1
707	chr21	36245159	36245450	292	3' UTR	21	36246301	36261915	15615	1	9980	ENST00000463668.1	-851	ENSG00000142197	DOP1B
708	chr21	45910993	45911303	311	Exon (ENST00000400314.5/54039, exon 9 of 16)	21	45914038	45941883	27846	1	54039	ENST00000475402.1	-2735	ENSG00000183570	PCBP3
709	chr21	45917604	45917909	306	Exon (ENST00000400314.5/54039, exon 11 of 16)	21	45914296	45919483	5188	1	54039	ENST00000626237.1	3308	ENSG00000183570	PCBP3
710	chr21	45992191	45992489	299	Exon (ENST00000361866.8/1291, exon 17 of 35)	21	45994057	45998552	4496	1	1291	ENST00000683550.1	-1568	ENSG00000142156	COL6A1
711	chr21	45997472	45997765	294	Exon (ENST00000361866.8/1291, exon 21 of 35)	21	45999400	46000928	1529	1	1291	ENST00000466285.1	-1635	ENSG00000142156	COL6A1
712	chr21	46112464	46112757	294	Promoter (<=1kb)	21	46112418	46112949	532	1	1292	ENST00000460886.1	46	ENSG00000142173	COL6A2
713	chr22	18547057	18547349	293	Promoter (1-2kb)	22	18533657	18548353	14697	2	728233	ENST00000617243.4	1004	ENSG00000290425	PI4KAP1
714	chr22	21567752	21568048	297	Promoter (<=1kb)	22	21567730	21624034	56305	1	7332	ENST00000496722.1	22	ENSG00000185651	UBE2L3
715	chr22	21592900	21593195	296	Exon (ENST00000458578.6/7332, exon 2 of 4)	22	21567730	21624034	56305	1	7332	ENST00000496722.1	25170	ENSG00000185651	UBE2L3
716	chr22	23095766	23096057	292	Exon (ENST00000615612.2/2781, exon 2 of 3)	22	23070574	23095716	25143	1	2781	ENST00000492538.1	25192	ENSG00000128266	GNAZ
717	chr22	23960704	23960995	292	Promoter (<=1kb)	22	23957619	23961153	3535	2	653689	ENST00000404172.3	158	ENSG00000133433	GSTT2B
718	chr22	24011340	24011725	386	Promoter (<=1kb)	22	24011348	24178628	167281	1	23523	ENST00000405822.6	0	ENSG00000099991	CABIN1
719	chr22	24049117	24049408	292	Exon (ENST00000454754.5/23523, exon 6 of 9)	22	24055068	24056525	1458	1	23523	ENST00000474981.1	-5660	ENSG00000099991	CABIN1
720	chr22	28001138	28001429	292	Exon (ENST00000417497.6/284900, exon 4 of 4)	22	27997411	28002588	5178	1	284900	ENST00000663167.1	3727	ENSG00000235954	TTC28-AS1
721	chr22	28162985	28163434	450	Exon (ENST00000612946.4/23331, exon 4 of 21)	22	28028815	28094135	65321	2	23331	ENST00000442232.1	-68850	ENSG00000100154	TTC28
722	chr22	29290427	29290787	361	Promoter (<=1kb)	22	29290830	29300525	9696	1	2130	ENST00000469669.5	-43	ENSG00000182944	EWSR1
723	chr22	31292212	31292503	292	Promoter (<=1kb)	22	31292499	31338021	45523	1	101929760	ENST00000440456.5	0	ENSG00000228839	PIK3IP1-DT
724	chr22	31420391	31420709	319	3' UTR	22	31426513	31434155	7643	1	4733	ENST00000469673.1	-5804	ENSG00000185721	DRG1
725	chr22	31528785	31529115	331	Promoter (<=1kb)	22	31528820	31550677	21858	1	9814	ENST00000486708.1	0	ENSG00000198089	SFI1
726	chr22	32424358	32424649	292	Intron (ENST00000300399.9/254240, intron 13 of 16)	22	32407879	32412248	4370	2	51493	ENST00000463455.1	-12110	ENSG00000100220	RTCB
727	chr22	36283835	36284328	494	Promoter (1-2kb)	22	36284214	36286021	1808	2	4627	ENST00000486218.1	1693	ENSG00000100345	MYH9
728	chr22	36285429	36285872	444	Promoter (<=1kb)	22	36284214	36286021	1808	2	4627	ENST00000486218.1	149	ENSG00000100345	MYH9
729	chr22	36286462	36286764	303	Promoter (<=1kb)	22	36281297	36286551	5255	2	4627	ENST00000690244.1	0	ENSG00000100345	MYH9
730	chr22	36288009	36288330	322	Promoter (<=1kb)	22	36281297	36288211	6915	2	4627	ENST00000685708.1	0	ENSG00000100345	MYH9
731	chr22	36288503	36289151	649	Promoter (<=1kb)	22	36281297	36288211	6915	2	4627	ENST00000685708.1	-292	ENSG00000100345	MYH9
732	chr22	36291774	36292075	302	Exon (ENST00000216181.11/4627, exon 31 of 41)	22	36281297	36288211	6915	2	4627	ENST00000685708.1	-3563	ENSG00000100345	MYH9
733	chr22	36293096	36293390	295	Exon (ENST00000216181.11/4627, exon 30 of 41)	22	36295512	36297323	1812	2	4627	ENST00000459960.1	3933	ENSG00000100345	MYH9
734	chr22	36295284	36295576	293	Promoter (1-2kb)	22	36295512	36297323	1812	2	4627	ENST00000459960.1	1747	ENSG00000100345	MYH9
735	chr22	36296597	36296899	303	Promoter (<=1kb)	22	36295512	36297323	1812	2	4627	ENST00000459960.1	424	ENSG00000100345	MYH9
736	chr22	36299879	36300187	309	Promoter (1-2kb)	22	36300910	36301714	805	2	4627	ENST00000495928.1	1527	ENSG00000100345	MYH9
737	chr22	36303730	36304046	317	Promoter (<=1kb)	22	36302308	36304025	1718	2	4627	ENST00000473022.1	0	ENSG00000100345	MYH9
738	chr22	37757935	37758282	348	3' UTR	22	37754882	37755510	629	1	11078	ENST00000331103.5	3053	ENSG00000100106	TRIOBP
739	chr22	38359764	38360055	292	Intron (ENST00000400206.7/102800317, intron 4 of 14)	22	38336337	38344434	8098	2	102800317	ENST00000428606.1	-15330	ENSG00000283900	TPTEP2-CSNK1E
740	chr22	39130695	39131081	387	3' UTR	22	39133691	39134779	1089	2	23492	ENST00000490741.1	3698	ENSG00000100307	CBX7
741	chr22	40265343	40266437	1095	Promoter (<=1kb)	22	40265003	40321799	56797	1	23112	ENST00000446273.1	340	ENSG00000100354	TNRC6B
742	chr22	46308859	46309150	292	Exon (ENST00000454366.2/51512, exon 4 of 12)	22	46316037	46327316	11280	1	51512	ENST00000466510.5	-6887	ENSG00000075218	GTSE1
743	chr22	50255380	50255673	294	Promoter (<=1kb)	22	50253853	50256153	2301	2	6300	ENST00000497738.1	480	ENSG00000188130	MAPK12
744	chr22	50277929	50278494	566	Promoter (<=1kb)	22	50274979	50278840	3862	2	23654	ENST00000479818.5	346	ENSG00000196576	PLXNB2
745	chr22	50281187	50281479	293	Promoter (<=1kb)	22	50274985	50281934	6950	2	23654	ENST00000463165.1	455	ENSG00000196576	PLXNB2
746	chr22	50462320	50462660	341	Promoter (<=1kb)	22	50446826	50462374	15549	2	6305	ENST00000689177.1	0	ENSG00000100241	SBF1
747	chr3	9428949	9429265	317	Promoter (<=1kb)	3	9428925	9478154	49230	1	55209	ENST00000407969.5	24	ENSG00000168137	SETD5
748	chr3	9434376	9435160	785	Promoter (<=1kb)	3	9433993	9476459	42467	1	55209	ENST00000493918.5	383	ENSG00000168137	SETD5
749	chr3	10234554	10234891	338	Exon (ENST00000256458.5/3656, exon 11 of 13)	3	10248023	10281216	33194	1	9797	ENST00000287652.8	-13132	ENSG00000157014	TATDN2
750	chr3	14670036	14670327	292	Exon (ENST00000383794.7/51244, exon 10 of 11)	3	14668002	14671027	3026	1	51244	ENST00000476763.1	2034	ENSG00000154781	CCDC174
751	chr3	15003923	15004214	292	Promoter (<=1kb)	3	15003915	15049273	45359	1	7182	ENST00000617312.4	8	ENSG00000177463	NR2C2
752	chr3	15269464	15269755	292	5' UTR	3	15262161	15275909	13749	2	9467	ENST00000417936.5	6154	ENSG00000131370	SH3BP5
753	chr3	17616504	17616795	292	Intron (ENST00000253692.11/9779, intron 2 of 21)	3	17508474	17623913	115440	2	9779	ENST00000486224.5	7118	ENSG00000131374	TBC1D5
754	chr3	23350367	23350732	366	Intron (ENST00000425792.5/7325, intron 3 of 5)	3	23203330	23271158	67829	1	7325	ENST00000427371.3	147037	ENSG00000182247	UBE2E2
755	chr3	27201267	27201558	292	Exon (ENST00000691995.1/152110, exon 25 of 36)	3	27131952	27194676	62725	2	152110	ENST00000498182.5	-6591	ENSG00000163491	NEK10
756	chr3	29994747	29995041	295	Intron (ENST00000636680.2/27303, intron 16 of 16)	3	29988073	29991715	3643	1	27303	ENST00000497274.1	6674	ENSG00000144642	RBMS3
757	chr3	31829795	31830103	309	Promoter (<=1kb)	3	31657912	31830074	172163	2	114884	ENST00000429492.6	0	ENSG00000144645	OSBPL10
758	chr3	48566259	48566730	472	Promoter (<=1kb)	3	48566540	48567363	824	2	1294	ENST00000474432.1	633	ENSG00000114270	COL7A1
759	chr3	48566832	48567138	307	Promoter (<=1kb)	3	48566540	48567363	824	2	1294	ENST00000474432.1	225	ENSG00000114270	COL7A1
760	chr3	48570606	48571114	509	Promoter (<=1kb)	3	48568164	48570882	2719	2	1294	ENST00000467985.1	0	ENSG00000114270	COL7A1
761	chr3	48575056	48575510	455	Exon (ENST00000487017.5/1294, exon 39 of 83)	3	48569758	48571626	1869	2	1294	ENST00000422991.1	-3430	ENSG00000114270	COL7A1
762	chr3	48576456	48576867	412	Exon (ENST00000487017.5/1294, exon 33 of 83)	3	48578902	48578977	76	2	100313843	ENST00000390201.1	2110	ENSG00000284251	MIR711
763	chr3	48578912	48579238	327	Promoter (<=1kb)	3	48578902	48578977	76	2	100313843	ENST00000390201.1	0	ENSG00000284251	MIR711
764	chr3	48581424	48581745	322	Exon (ENST00000487017.5/1294, exon 14 of 83)	3	48578902	48578977	76	2	100313843	ENST00000390201.1	-2447	ENSG00000284251	MIR711
765	chr3	48582843	48583134	292	Promoter (1-2kb)	3	48564073	48584520	20448	2	1294	ENST00000487017.5	1386	ENSG00000114270	COL7A1
766	chr3	48628203	48628505	303	Promoter (<=1kb)	3	48626894	48628492	1599	2	65010	ENST00000466257.1	0	ENSG00000225697	SLC26A6
767	chr3	53303935	53304248	314	Exon (ENST00000610213.6/55802, exon 6 of 10)	3	53287366	53288361	996	2	55802	ENST00000558034.1	-15574	ENSG00000272886	DCP1A
768	chr3	61995443	61995734	292	Intron (ENST00000474889.6/5793, intron 3 of 29)	3	62217583	62293551	75969	1	5793	ENST00000475012.5	-221849	ENSG00000144724	PTPRG
769	chr3	64568175	64568466	292	Exon (ENST00000498707.5/56999, exon 29 of 40)	3	64569022	64587306	18285	1	101929335	ENST00000625433.1	-556	ENSG00000241158	ADAMTS9-AS1
770	chr3	67517966	67518257	292	Exon (ENST00000493112.5/8801, exon 6 of 11)	3	67374719	67528222	153504	2	8801	ENST00000460567.5	9965	ENSG00000172340	SUCLG2
771	chr3	73403903	73404212	310	Promoter (<=1kb)	3	73391084	73404563	13480	2	23024	ENST00000477434.5	351	ENSG00000121440	PDZRN3
773	chr3	108656753	108657044	292	Intron (ENST00000495008.5/9666, intron 18 of 30)	3	108602851	108691387	88537	1	9666	ENST00000463306.1	53902	ENSG00000198919	DZIP3
774	chr3	113467978	113468269	292	Exon (ENST00000649772.1/127898559, exon 10 of 39)	3	113445254	113488990	43737	2	152185	ENST00000467618.1	20721	ENSG00000163611	SPICE1
775	chr3	121772396	121772687	292	3' UTR	3	121726913	121749966	23054	2	2804	ENST00000695110.1	-22430	ENSG00000173230	GOLGB1
776	chr3	122752308	122752599	292	Exon (ENST00000306103.3/79663, exon 6 of 8)	3	122740003	122741776	1774	2	79663	ENST00000471534.1	-10532	ENSG00000169087	HSPBAP1
777	chr3	126443160	126443607	448	Promoter (<=1kb)	3	126437601	126443409	5809	2	79364	ENST00000514463.1	0	ENSG00000070476	ZXDC
778	chr3	138077221	138077585	365	Exon (ENST00000327532.7/199221, exon 11 of 16)	3	138080349	138081829	1481	2	199221	ENST00000466301.1	4244	ENSG00000158163	DZIP1L
780	chr3	150438247	150438548	302	3' UTR	3	150423039	150423451	413	1	9819	ENST00000492828.1	15208	ENSG00000196428	TSC22D2
782	chr3	157158639	157158931	293	Promoter (<=1kb)	3	157152017	157158951	6935	2	57018	ENST00000478454.5	20	ENSG00000163660	CCNL1
783	chr3	180962966	180963267	302	3' UTR	3	180968051	180976282	8232	1	8087	ENST00000482125.1	-4784	ENSG00000114416	FXR1
784	chr3	180968203	180968514	312	Promoter (<=1kb)	3	180968051	180976282	8232	1	8087	ENST00000482125.1	152	ENSG00000114416	FXR1
785	chr3	180970289	180970616	328	Promoter (<=1kb)	3	180970192	180971816	1625	1	8087	ENST00000481383.1	97	ENSG00000114416	FXR1
786	chr3	182961000	182961314	315	3' UTR	3	182961315	182980151	18837	2	54165	ENST00000497606.5	18837	ENSG00000043093	DCUN1D1
787	chr3	182980211	182980539	329	Promoter (<=1kb)	3	182938074	182980538	42465	2	54165	ENST00000292782.9	0	ENSG00000043093	DCUN1D1
788	chr3	182985540	182985834	295	Promoter (<=1kb)	3	182964000	182985913	21914	2	54165	ENST00000466812.1	79	ENSG00000043093	DCUN1D1
789	chr3	183697992	183698283	292	Promoter (<=1kb)	3	183697797	183812624	114828	1	55689	ENST00000305135.10	195	ENSG00000163872	YEATS2
790	chr3	185917321	185917620	300	3' UTR	3	185917328	185922107	4780	2	6434	ENST00000414862.5	4487	ENSG00000136527	TRA2B
791	chr3	185931407	185931756	350	Promoter (<=1kb)	3	185925273	185931618	6346	2	6434	ENST00000477939.1	0	ENSG00000136527	TRA2B
792	chr4	948254	948545	292	Promoter (<=1kb)	4	948411	953354	4944	1	84286	ENST00000504180.5	0	ENSG00000127419	TMEM175
793	chr4	1821919	1822223	305	Promoter (<=1kb)	4	1819372	1822642	3271	2	3954	ENST00000510940.1	419	ENSG00000168924	LETM1
794	chr4	1955887	1956344	458	Promoter (<=1kb)	4	1955579	1958018	2440	1	7468	ENST00000507094.1	308	ENSG00000109685	NSD2
795	chr4	2304104	2304395	292	Exon (ENST00000290974.7/57732, exon 8 of 13)	4	2269582	2287715	18134	2	57732	ENST00000508471.5	-16389	ENSG00000159733	ZFYVE28
796	chr4	2626520	2626811	292	Promoter (1-2kb)	4	2625462	2731889	106428	1	8603	ENST00000513898.5	1058	ENSG00000125386	FAM193A
797	chr4	2812266	2812557	292	Promoter (<=1kb)	4	2812290	2825196	12907	1	6452	ENST00000502260.5	0	ENSG00000087266	SH3BP2
798	chr4	5485259	5485581	323	Intron (ENST00000282908.10/55351, intron 11 of 11)	4	5524569	5527595	3027	1	10141	ENST00000515342.4	-38988	ENSG00000082929	LINC01587
799	chr4	5662900	5663191	292	Exon (ENST00000475313.5/132884, exon 9 of 23)	4	5562439	5708559	146121	2	132884	ENST00000344408.10	45368	ENSG00000173040	EVC2
800	chr4	13599427	13599718	292	Exon (ENST00000040738.10/259282, exon 10 of 26)	4	13582230	13593520	11291	2	259282	ENST00000511119.1	-5907	ENSG00000038219	BOD1L1
801	chr4	15007540	15007845	306	Promoter (<=1kb)	4	15007367	15017434	10068	1	132864	ENST00000503926.1	173	ENSG00000137449	CPEB2
802	chr4	15066664	15067030	367	3' UTR	4	15054133	15063871	9739	1	132864	ENST00000509684.1	12531	ENSG00000137449	CPEB2
803	chr4	18021361	18021657	297	Promoter (<=1kb)	4	17841880	18021743	179864	2	254251	ENST00000637787.1	86	ENSG00000178177	LCORL
804	chr4	38664264	38664555	292	Promoter (<=1kb)	4	38664344	38680985	16642	1	51274	ENST00000482150.2	0	ENSG00000109787	KLF3
805	chr4	68322506	68322827	322	Exon (ENST00000344157.9/91746, exon 11 of 17)	4	68315855	68318721	2867	2	91746	ENST00000507529.1	-3785	ENSG00000083896	YTHDC1
806	chr4	73091633	73092004	372	Exon (ENST00000358602.9/26057, exon 29 of 34)	4	73098073	73102779	4707	2	26057	ENST00000513908.1	10775	ENSG00000132466	ANKRD17
807	chr4	75957610	75957910	301	Promoter (<=1kb)	4	75940950	75957371	16422	2	55153	ENST00000502543.5	-239	ENSG00000198301	SDAD1
808	chr4	82984085	82984658	574	Exon (ENST00000340417.8/132660, exon 2 of 13)	4	82927586	83010709	83124	2	132660	ENST00000506560.5	26051	ENSG00000189308	LIN54
809	chr4	85977578	85977923	346	Exon (ENST00000395184.6/83478, exon 8 of 10)	4	85930273	86002668	72396	1	83478	ENST00000264343.4	47305	ENSG00000138639	ARHGAP24
810	chr4	87480120	87480411	292	Exon (ENST00000282470.11/8404, exon 9 of 11)	4	87460807	87462280	1474	2	105377321	ENST00000609450.1	-17840	NA	SCPPPQ1
811	chr4	102802289	102802588	300	Promoter (<=1kb)	4	102797355	102802694	5340	2	7323	ENST00000505009.5	106	ENSG00000109332	UBE2D3
812	chr4	102809399	102809814	416	Promoter (<=1kb)	4	102802349	102809953	7605	2	7323	ENST00000510599.5	139	ENSG00000109332	UBE2D3
813	chr4	128936425	128936716	292	Promoter (<=1kb)	4	128864921	128936704	71784	2	132320	ENST00000503565.5	0	ENSG00000151466	SCLT1
814	chr4	129003520	129003811	292	Exon (ENST00000651532.1/132320, exon 6 of 23)	4	128884390	128997285	112896	2	132320	ENST00000502495.1	-6235	ENSG00000151466	SCLT1
815	chr4	140661767	140662058	292	Promoter (<=1kb)	4	140659417	140661963	2547	2	23158	ENST00000502786.1	0	ENSG00000109436	TBC1D9
816	chr4	146350969	146351260	292	Intron (ENST00000432059.6/84068, intron 4 of 10)	4	146408583	146408688	106	1	102465837	ENST00000619235.1	-57323	ENSG00000278438	MIR7849
817	chr4	147946653	147946944	292	Promoter (<=1kb)	4	147946239	148072776	126538	1	79658	ENST00000506020.5	414	ENSG00000071205	ARHGAP10
818	chr4	151147718	151148009	292	Exon (ENST00000409598.8/152503, exon 11 of 20)	4	151137733	151144404	6672	2	152503	ENST00000508492.1	-3314	ENSG00000109686	SH3D19
819	chr4	153781419	153781753	335	3' UTR	4	153780591	153789083	8493	2	6423	ENST00000274063.5	7330	ENSG00000145423	SFRP2
820	chr4	154378521	154378812	292	Intron (ENST00000357232.10/54798, intron 1 of 19)	4	154232037	154391296	159260	2	54798	ENST00000623607.4	12484	ENSG00000197410	DCHS2
821	chr4	169406346	169406637	292	3' UTR	4	169392857	169479086	86230	2	4750	ENST00000690540.1	72449	ENSG00000137601	NEK1
822	chr4	169498945	169499236	292	Intron (ENST00000687054.1/4750, intron 22 of 34)	4	169392857	169506734	113878	2	4750	ENST00000638824.1	7498	ENSG00000137601	NEK1
823	chr4	182688202	182688493	292	Exon (ENST00000511685.6/55714, exon 12 of 28)	4	182680372	182681916	1545	1	55714	ENST00000507737.1	7830	ENSG00000218336	TENM3
824	chr5	293529	294119	591	Intron (ENST00000651543.1/6389, intron 19 of 23)	5	304184	434893	130710	1	116412618	ENST00000512529.6	-10065	ENSG00000288622	PDCD6-AHRR
825	chr5	376672	376963	292	5' UTR	5	343528	353911	10384	1	57491	ENST00000504625.1	33144	ENSG00000063438	AHRR
826	chr5	5444304	5444595	292	Exon (ENST00000512608.5/23379, exon 7 of 11)	5	5422742	5437836	15095	1	23379	ENST00000505464.1	21562	ENSG00000164151	ICE1
827	chr5	16681650	16681941	292	Exon (ENST00000653650.1/101929524, exon 3 of 3)	5	16710704	16713468	2765	2	4651	ENST00000511972.1	31527	ENSG00000145555	MYO10
828	chr5	16701142	16701655	514	Exon (ENST00000513610.6/4651, exon 25 of 41)	5	16710704	16713468	2765	2	4651	ENST00000511972.1	11813	ENSG00000145555	MYO10
830	chr5	36958205	36958496	292	Exon (ENST00000282516.13/25836, exon 4 of 47)	5	36961506	36997002	35497	1	25836	ENST00000504430.5	-3010	ENSG00000164190	NIPBL
831	chr5	36976364	36976679	316	Exon (ENST00000282516.13/25836, exon 9 of 47)	5	36961506	36997002	35497	1	25836	ENST00000504430.5	14858	ENSG00000164190	NIPBL
832	chr5	36995671	36996003	333	Promoter (<=1kb)	5	36995750	36997002	1253	1	25836	ENST00000509429.1	0	ENSG00000164190	NIPBL
833	chr5	50750156	50750447	292	5' UTR	5	50667893	50842342	174450	1	79668	ENST00000503561.7	82263	ENSG00000151883	PARP8
834	chr5	52881979	52882270	292	Exon (ENST00000282588.7/3672, exon 7 of 29)	5	52864971	52882927	17957	1	3672	ENST00000509049.1	17008	ENSG00000213949	ITGA1
835	chr5	57251124	57251427	304	Exon (ENST00000424459.7/65056, exon 11 of 13)	5	57248862	57261238	12377	1	65056	ENST00000515484.2	2262	ENSG00000062194	GPBP1
836	chr5	57261213	57261544	332	Exon (ENST00000424459.7/65056, exon 12 of 13)	5	57248862	57261238	12377	1	65056	ENST00000515484.2	12351	ENSG00000062194	GPBP1
837	chr5	58491459	58491750	292	Promoter (<=1kb)	5	58491481	58497090	5610	1	202309	ENST00000513924.2	0	ENSG00000175857	GAPT
838	chr5	62306484	62306775	292	Promoter (<=1kb)	5	62306452	62391025	84574	1	3796	ENST00000676271.1	32	ENSG00000068796	KIF2A
839	chr5	66162428	66162854	427	3' UTR	5	66163583	66180879	17297	1	140890	ENST00000519259.5	-729	ENSG00000153914	SREK1
840	chr5	72195046	72195401	356	3' UTR	5	72179628	72195440	15813	1	4131	ENST00000504492.1	15418	ENSG00000131711	MAP1B
841	chr5	72196205	72196616	412	Exon (ENST00000296755.12/4131, exon 5 of 7)	5	72179628	72195440	15813	1	4131	ENST00000504492.1	16577	ENSG00000131711	MAP1B
842	chr5	78173379	78173858	480	3' UTR	5	78012372	78108848	96477	2	8546	ENST00000695458.1	-64531	ENSG00000132842	AP3B1
843	chr5	78227210	78227501	292	3' UTR	5	78002326	78294579	292254	2	8546	ENST00000695515.1	67078	ENSG00000132842	AP3B1
844	chr5	79127961	79128270	310	Exon (ENST00000524080.1/635, exon 4 of 5)	5	79121281	79128197	6917	1	635	ENST00000521279.1	6680	ENSG00000145692	BHMT
845	chr5	79290130	79290445	316	Exon (ENST00000396137.5/133746, exon 3 of 11)	5	79300243	79325197	24955	1	133746	ENST00000412001.1	-9798	ENSG00000152409	JMY
846	chr5	81750766	81751100	335	Promoter (<=1kb)	5	81412804	81751097	338294	2	23635	ENST00000320672.9	0	ENSG00000145687	SSBP2
847	chr5	88722113	88722503	391	3' UTR	5	88722837	88729519	6683	2	4208	ENST00000510980.1	7016	ENSG00000081189	MEF2C
848	chr5	95081191	95081482	292	Promoter (<=1kb)	5	94707496	95081482	373987	2	79772	ENST00000312216.12	0	ENSG00000175471	MCTP1
849	chr5	96750650	96750950	301	Promoter (<=1kb)	5	96750655	96774631	23977	1	831	ENST00000675185.1	0	ENSG00000153113	CAST
850	chr5	108883445	108883763	319	3' UTR	5	108897648	109187672	290025	1	2241	ENST00000438717.6	-13885	ENSG00000151422	FER
851	chr5	109689827	109690118	292	Promoter (<=1kb)	5	109689927	109869625	179699	1	4124	ENST00000261483.5	0	ENSG00000112893	MAN2A1
852	chr5	112767369	112767660	292	3' UTR	5	112754891	112839871	84981	1	324	ENST00000502371.3	12478	ENSG00000134982	APC
853	chr5	123401432	123401723	292	Exon (ENST00000508125.1/ENST00000508125.1, exon 1 of 1)	5	123344895	123400649	55755	2	153241	ENST00000675852.1	-783	ENSG00000168944	CEP120
854	chr5	124646582	124646897	316	Exon (ENST00000513986.2/57507, exon 5 of 10)	5	124636913	124644337	7425	2	57507	ENST00000513985.5	-2245	ENSG00000168916	ZNF608
855	chr5	132394772	132395063	292	Promoter (1-2kb)	5	132393234	132395562	2329	1	6584	ENST00000686868.1	1538	ENSG00000197375	SLC22A5
856	chr5	137422253	137422772	520	Intron (ENST00000394945.6/6695, intron 2 of 10)	5	137267015	137365461	98447	2	6695	ENST00000509293.1	-56792	ENSG00000152377	SPOCK1
857	chr5	137638816	137639107	292	Exon (ENST00000506491.5/26249, exon 8 of 13)	5	137647572	137647649	78	2	100126343	ENST00000401190.3	8542	ENSG00000216009	MIR874
858	chr5	138018767	138019085	319	Exon (ENST00000033079.7/51306, exon 3 of 23)	5	138032774	138037266	4493	1	100130172	ENST00000500267.2	-13689	NA	FAM13B-AS1
859	chr5	138398280	138398571	292	Promoter (<=1kb)	5	138397878	138399899	2022	1	51780	ENST00000504095.1	402	ENSG00000120733	KDM3B
860	chr5	139284417	139284708	292	Exon (ENST00000505522.6/724102, exon 5 of 5)	5	139278781	139278978	198	1	26821	ENST00000364089.1	5636	ENSG00000200959	SNORA74A
861	chr5	139307596	139308377	782	Promoter (<=1kb)	5	139308095	139322017	13923	1	9782	ENST00000515833.2	0	ENSG00000015479	MATR3
862	chr5	139614861	139615237	377	Promoter (<=1kb)	5	139614258	139628214	13957	1	7322	ENST00000698323.1	603	ENSG00000131508	UBE2D2
863	chr5	141319152	141319443	292	Promoter (1-2kb)	5	141259884	141320592	60709	2	105378199	ENST00000686518.1	1149	NA	LOC105378199
864	chr5	141326400	141326691	292	Exon (ENST00000606901.2/ENST00000606901.2, exon 1 of 1)	5	141330514	141512975	182462	1	56114	ENST00000517417.3	-3823	ENSG00000204956	PCDHGA1
865	chr5	149310065	149310392	328	Exon (ENST00000296721.9/134265, exon 8 of 19)	5	149315640	149341802	26163	1	134265	ENST00000513665.1	-5248	ENSG00000157510	AFAP1L1
866	chr5	149428235	149428526	292	Promoter (<=1kb)	5	149428918	149429023	106	1	406935	ENST00000385300.1	-392	ENSG00000284182	MIR143
867	chr5	149520027	149520344	318	Promoter (<=1kb)	5	149505323	149520293	14971	2	1452	ENST00000606299.2	0	ENSG00000113712	CSNK1A1
868	chr5	150357762	150358094	333	Promoter (<=1kb)	5	150357783	150399881	42099	1	6949	ENST00000515516.1	0	ENSG00000070814	TCOF1
869	chr5	150376504	150376804	301	Promoter (1-2kb)	5	150374734	150394916	20183	1	6949	ENST00000514442.5	1770	ENSG00000070814	TCOF1
870	chr5	150521007	150521298	292	5' UTR	5	150508131	150558211	50081	1	3340	ENST00000261797.7	12876	ENSG00000070614	NDST1
871	chr5	150898229	150898520	292	Exon (ENST00000446148.7/91975, exon 5 of 7)	5	150894399	150904789	10391	2	91975	ENST00000427179.5	6269	ENSG00000145908	ZNF300
872	chr5	159262765	159263056	292	Promoter (<=1kb)	5	159263290	159286036	22747	1	134510	ENST00000296786.8	-234	ENSG00000164332	UBLCP1
873	chr5	163471392	163471689	298	Exon (ENST00000520345.5/3161, exon 6 of 6)	5	163460660	163469910	9251	1	3161	ENST00000517936.1	10732	ENSG00000072571	HMMR
874	chr5	168292127	168292418	292	Promoter (<=1kb)	5	168292150	168469216	177067	1	23286	ENST00000521089.5	0	ENSG00000113645	WWC1
875	chr5	170254463	170254754	292	Intron (ENST00000046794.10/3937, intron 17 of 20)	5	170247572	170251692	4121	2	3937	ENST00000520322.1	-2771	ENSG00000043462	LCP2
876	chr5	171392903	171393213	311	3' UTR	5	171389717	171410873	21157	1	4869	ENST00000677904.1	3186	ENSG00000181163	NPM1
877	chr5	175708210	175708551	342	3' UTR	5	175683168	175710725	27558	1	3274	ENST00000624694.2	25042	ENSG00000113749	HRH2
878	chr5	177426886	177427177	292	Promoter (<=1kb)	5	177426854	177430967	4114	1	2870	ENST00000512684.1	32	ENSG00000198055	GRK6
879	chr5	177553013	177553331	319	Promoter (<=1kb)	5	177538085	177553266	15182	2	54540	ENST00000506432.1	0	ENSG00000146067	FAM193B
880	chr5	178508057	178508348	292	Intron (ENST00000679896.1/91522, intron 2 of 27)	5	178237476	178562238	324763	2	91522	ENST00000679896.1	53890	ENSG00000050767	COL23A1
881	chr5	178726787	178727078	292	Exon (ENST00000638723.1/102724657, exon 2 of 8)	5	178694605	178729335	34731	2	102724657	ENST00000638723.1	2257	ENSG00000285891	MSANTD5
882	chr5	179619045	179619371	327	Promoter (<=1kb)	5	179614179	179618899	4721	2	3187	ENST00000502904.5	-146	ENSG00000169045	HNRNPH1
883	chr5	179620639	179621329	691	Promoter (<=1kb)	5	179616869	179620959	4091	2	3187	ENST00000521173.6	0	ENSG00000169045	HNRNPH1
884	chr5	179870118	179870413	296	Promoter (<=1kb)	5	179868058	179870408	2351	2	23061	ENST00000520912.1	0	ENSG00000197226	TBC1D9B
885	chr5	179904447	179904740	294	Exon (ENST00000356834.7/23061, exon 2 of 22)	5	179894541	179907821	13281	2	23061	ENST00000630103.1	3081	ENSG00000197226	TBC1D9B
886	chr5	180318578	180318869	292	Exon (ENST00000253778.13/9945, exon 10 of 19)	5	180318619	180324364	5746	2	9945	ENST00000510122.1	5495	ENSG00000131459	GFPT2
887	chr5	181260264	181260618	355	Promoter (<=1kb)	5	181254417	181260194	5778	2	84851	ENST00000513146.1	-70	ENSG00000183718	TRIM52
890	chr6	4032428	4032877	450	Exon (ENST00000480058.5/8899, exon 2 of 16)	6	4037419	4064983	27565	1	8899	ENST00000481109.5	-4542	ENSG00000112739	PRPF4B
891	chr6	4891875	4892177	303	Promoter (1-2kb)	6	4889992	4955551	65560	1	9425	ENST00000343762.5	1883	ENSG00000153046	CDYL
892	chr6	7246933	7247387	455	Exon (ENST00000379933.7/6239, exon 11 of 12)	6	7295056	7301363	6308	2	6745	ENST00000479485.5	53976	ENSG00000124783	SSR1
893	chr6	7580760	7581178	419	Exon (ENST00000379802.8/1832, exon 23 of 24)	6	7590198	7611967	21770	1	154007	ENST00000342415.6	-9020	ENSG00000168566	SNRNP48
894	chr6	13644268	13644576	309	Exon (ENST00000011619.6/10048, exon 6 of 14)	6	13622333	13632755	10423	2	10048	ENST00000469916.1	-11513	ENSG00000010017	RANBP9
895	chr6	17426627	17426918	292	Exon (ENST00000229922.7/10486, exon 3 of 13)	6	17393732	17539290	145559	1	10486	ENST00000476263.1	32895	ENSG00000112186	CAP2
896	chr6	20548670	20548961	292	Exon (ENST00000274695.8/54901, exon 4 of 16)	6	20546341	21232404	686064	1	54901	ENST00000378610.1	2329	ENSG00000145996	CDKAL1
897	chr6	24718391	24718715	325	Promoter (<=1kb)	6	24704861	24719154	14294	2	81688	ENST00000378119.9	439	ENSG00000112308	C6orf62
898	chr6	30712480	30712838	359	Exon (ENST00000442150.1/106478956, exon 3 of 3)	6	30711472	30711931	460	2	9656	ENST00000494654.1	-549	ENSG00000137337	MDC1
899	chr6	30814050	30814559	510	Exon (ENST00000399196.1/401247, exon 2 of 2)	6	30798211	30830659	32449	2	401247	ENST00000419357.6	16100	ENSG00000214894	LINC00243
900	chr6	31622784	31623160	377	Promoter (<=1kb)	6	31623079	31623210	132	1	677820	ENST00000363946.1	0	ENSG00000200816	SNORA38
901	chr6	31623813	31624167	355	Promoter (<=1kb)	6	31623874	31625499	1626	1	7916	ENST00000687518.1	0	ENSG00000204469	PRRC2A
902	chr6	31696722	31697013	292	3' UTR	6	31691446	31693056	1611	2	7920	ENST00000496579.5	-3666	ENSG00000204427	ABHD16A
903	chr6	31817277	31817622	346	Promoter (1-2kb)	6	31815543	31817942	2400	1	3303	ENST00000375651.7	1734	ENSG00000204389	HSPA1A
904	chr6	31984086	31984377	292	Promoter (1-2kb)	6	31982881	31984398	1518	1	720	ENST00000467948.1	1205	ENSG00000244731	C4A
905	chr6	32062051	32062342	292	Exon (ENST00000644971.2/7148, exon 20 of 44)	6	32041155	32046607	5453	2	7148	ENST00000490077.5	-15444	ENSG00000168477	TNXB
906	chr6	32095387	32095678	292	Exon (ENST00000644971.2/7148, exon 3 of 44)	6	32095579	32109221	13643	2	7148	ENST00000486148.1	13543	ENSG00000168477	TNXB
907	chr6	33676952	33677313	362	Exon (ENST00000374316.9/3710, exon 28 of 59)	6	33698128	33698234	107	1	100500873	ENST00000579806.1	-20815	ENSG00000266509	MIR3934
908	chr6	34646344	34646642	299	Exon (ENST00000374023.8/64771, exon 3 of 5)	6	34590509	34671956	81448	2	64771	ENST00000374021.1	25314	ENSG00000196821	ILRUN
909	chr6	37451838	37452129	292	Exon (ENST00000455891.5/23070, exon 6 of 10)	6	37459659	37462072	2414	1	23070	ENST00000493656.1	-7530	ENSG00000137200	CMTR1
910	chr6	37819966	37820257	292	Promoter (<=1kb)	6	37819942	38116676	296735	1	60685	ENST00000474522.5	24	ENSG00000156639	ZFAND3
911	chr6	41798487	41798847	361	3' UTR	6	41796677	41805745	9069	2	25862	ENST00000448078.1	6898	ENSG00000164663	USP49
912	chr6	41799549	41799849	301	3' UTR	6	41796677	41805745	9069	2	25862	ENST00000448078.1	5896	ENSG00000164663	USP49
913	chr6	43172073	43172387	315	Promoter (<=1kb)	6	43171269	43181506	10238	1	6722	ENST00000265354.6	804	ENSG00000112658	SRF
914	chr6	43626004	43626295	292	Promoter (<=1kb)	6	43624614	43625864	1251	2	54676	ENST00000480263.1	-140	ENSG00000172432	GTPBP2
915	chr6	52518361	52518726	366	Intron (ENST00000637353.1/114327, intron 10 of 10)	6	52483617	52492420	8804	1	114327	ENST00000481466.2	34744	ENSG00000096093	EFHC1
916	chr6	52570791	52571082	292	Intron (ENST00000182527.4/9697, intron 1 of 10)	6	52576787	52584001	7215	1	401264	ENST00000606558.6	-5705	ENSG00000225791	TRAM2-AS1
917	chr6	56506203	56506494	292	Promoter (<=1kb)	6	56458033	56506743	48711	2	667	ENST00000651790.1	249	ENSG00000151914	DST
918	chr6	56954269	56954560	292	Promoter (<=1kb)	6	56670532	56954649	284118	2	667	ENST00000650917.1	89	ENSG00000151914	DST
919	chr6	57556525	57556816	292	Intron (ENST00000615550.5/5558, intron 10 of 13)	6	57532411	57587111	54701	1	5558	ENST00000550475.2	24114	ENSG00000146143	PRIM2
920	chr6	63646694	63646985	292	Promoter (<=1kb)	6	63646526	63714509	67984	1	23469	ENST00000393387.5	168	ENSG00000118482	PHF3
922	chr6	70668089	70668420	332	Promoter (<=1kb)	6	70668530	70862011	193482	1	60682	ENST00000619054.4	-110	ENSG00000112305	SMAP1
923	chr6	70732431	70732778	348	Exon (ENST00000316999.9/60682, exon 2 of 10)	6	70772929	70791769	18841	1	60682	ENST00000445046.1	-40151	ENSG00000112305	SMAP1
924	chr6	70783608	70784060	453	Intron (ENST00000316999.9/60682, intron 4 of 9)	6	70773389	70837912	64524	1	60682	ENST00000439432.1	10219	ENSG00000112305	SMAP1
925	chr6	79077612	79077903	292	Promoter (<=1kb)	6	79042620	79077881	35262	2	55023	ENST00000700120.1	0	ENSG00000146247	PHIP
926	chr6	84152450	84152908	459	Exon (ENST00000461137.5/22832, exon 14 of 18)	6	84124955	84155594	30640	2	22832	ENST00000487999.1	2686	ENSG00000135315	CEP162
927	chr6	85641038	85641409	372	Promoter (<=1kb)	6	85612832	85642042	29211	2	10492	ENST00000444272.2	633	ENSG00000135316	SYNCRIP
928	chr6	87087908	87088199	292	5' UTR	6	87085503	87095059	9557	2	1081	ENST00000369582.6	6860	ENSG00000135346	CGA
929	chr6	87094740	87095089	350	Promoter (<=1kb)	6	87085503	87095059	9557	2	1081	ENST00000369582.6	0	ENSG00000135346	CGA
930	chr6	93259173	93259565	393	3' UTR	6	93253925	93255966	2042	2	2045	ENST00000680896.1	-3207	ENSG00000135333	EPHA7
931	chr6	104859509	104859800	292	Promoter (<=1kb)	6	104833060	104859560	26501	2	57531	ENST00000524020.1	0	ENSG00000085382	HACE1
932	chr6	107888114	107888493	380	Intron (ENST00000369002.9/11231, intron 16 of 20)	6	107872885	107883467	10583	2	11231	ENST00000473746.1	-4647	ENSG00000025796	SEC63
933	chr6	108882618	108882909	292	Intron (ENST00000368972.7/84071, intron 4 of 16)	6	108868978	108880256	11279	1	84071	ENST00000414610.1	13640	ENSG00000118690	ARMC2
934	chr6	110814830	110815127	298	Promoter (<=1kb)	6	110623290	110815096	191807	2	23097	ENST00000457688.5	0	ENSG00000155111	CDK19
935	chr6	111471783	111472111	329	5' UTR	6	111299031	111482919	183889	2	5980	ENST00000434009.5	10808	ENSG00000009413	REV3L
936	chr6	133980226	133980517	292	Exon (ENST00000416965.5/9519, exon 2 of 5)	6	133982817	133987499	4683	1	9519	ENST00000477527.1	-2300	ENSG00000028839	TBPL1
937	chr6	136266791	136267107	317	Promoter (1-2kb)	6	136258294	136268322	10029	2	9774	ENST00000533422.5	1215	ENSG00000029363	BCLAF1
938	chr6	139242966	139243257	292	Exon (ENST00000358430.8/167838, exon 10 of 10)	6	139159157	139245524	86368	2	167838	ENST00000585874.5	2267	ENSG00000164440	TXLNB
939	chr6	139288325	139288616	292	Exon (ENST00000358430.8/167838, exon 2 of 10)	6	139240061	139291998	51938	2	167838	ENST00000358430.8	3382	ENSG00000164440	TXLNB
940	chr6	144499385	144499676	292	Exon (ENST00000367545.8/7402, exon 34 of 75)	6	144583171	144853010	269840	1	7402	ENST00000367524.8	-83495	ENSG00000152818	UTRN
941	chr6	144533216	144533507	292	Exon (ENST00000367545.8/7402, exon 43 of 75)	6	144583171	144853010	269840	1	7402	ENST00000367524.8	-49664	ENSG00000152818	UTRN
942	chr6	152281546	152281837	292	Promoter (<=1kb)	6	152278103	152282042	3940	2	23345	ENST00000488376.2	205	ENSG00000131018	SYNE1
943	chr6	158503800	158504360	561	Exon (ENST00000367097.8/56995, exon 13 of 14)	6	158536436	158635428	98993	1	57583	ENST00000367090.4	-32076	ENSG00000146433	TMEM181
944	chr6	159969248	159969539	292	Promoter (<=1kb)	6	159969082	160111504	142423	1	3482	ENST00000677704.1	166	ENSG00000197081	IGF2R
945	chr6	163415203	163415554	352	Promoter (<=1kb)	6	163415238	163570741	155504	1	9444	ENST00000545607.5	0	ENSG00000112531	QKI
946	chr6	166538407	166538698	292	5' UTR	6	166412748	166542450	129703	2	6196	ENST00000405189.7	3752	ENSG00000071242	RPS6KA2
947	chr6	166944601	166944892	292	Promoter (<=1kb)	6	166934403	166944397	9995	2	8635	ENST00000684086.1	-204	ENSG00000026297	RNASET2
948	chr7	2355275	2355566	292	Promoter (<=1kb)	7	2354882	2380745	25864	1	8662	ENST00000397011.2	393	ENSG00000106263	EIF3B
949	chr7	2432774	2433173	400	Exon (ENST00000258711.7/55501, exon 2 of 2)	7	2437763	2447850	10088	1	55501	ENST00000313156.3	-4590	ENSG00000136213	CHST12
950	chr7	4139410	4139701	292	Intron (ENST00000404826.7/221935, intron 28 of 44)	7	4130181	4134837	4657	2	105375131	ENST00000639380.1	-4573	NA	LOC105375131
951	chr7	5345407	5345761	355	Exon (ENST00000399537.8/84629, exon 18 of 30)	7	5324222	5332878	8657	2	84629	ENST00000455076.1	-12529	ENSG00000182095	TNRC18
952	chr7	5370231	5370571	341	Exon (ENST00000399537.8/84629, exon 11 of 30)	7	5352002	5362027	10026	2	84629	ENST00000440081.2	-8204	ENSG00000182095	TNRC18
953	chr7	5641047	5641338	292	3' UTR	7	5622927	5650015	27089	2	54476	ENST00000469375.1	8677	ENSG00000011275	RNF216
954	chr7	23521931	23522414	484	5' UTR	7	23507421	23531680	24260	2	29896	ENST00000474586.5	9266	ENSG00000164548	TRA2A
955	chr7	26191916	26192361	446	3' UTR	7	26189666	26200142	10477	2	3181	ENST00000677075.1	7781	ENSG00000122566	HNRNPA2B1
956	chr7	30135260	30135551	292	Promoter (<=1kb)	7	30134988	30157969	22982	1	222166	ENST00000409688.1	272	ENSG00000180354	MTURN
957	chr7	44057973	44058453	481	Promoter (<=1kb)	7	44058930	44061397	2468	1	28988	ENST00000452661.1	-477	ENSG00000136279	DBNL
958	chr7	44978656	44978947	292	Promoter (<=1kb)	7	44968523	44979000	10478	2	64005	ENST00000480503.5	53	ENSG00000136286	MYO1G
959	chr7	45710539	45710830	292	Exon (ENST00000297323.12/107, exon 19 of 20)	7	45723780	45728310	4531	2	641977	ENST00000444755.5	17480	ENSG00000291207	SEPTIN7P2
960	chr7	66795526	66795855	330	3' UTR	7	66797372	66808064	10693	1	27342	ENST00000461017.1	-1517	ENSG00000154710	RABGEF1
961	chr7	69336065	69336356	292	Intron (ENST00000435148.1/ENST00000435148.1, intron 1 of 2)	7	69186821	69304184	117364	2	105375345	ENST00000670444.1	-31881	NA	LOC105375345
962	chr7	72969091	72969468	378	Promoter (<=1kb)	7	72959485	72969466	9982	2	378108	ENST00000285805.3	0	ENSG00000155428	TRIM74
963	chr7	73521591	73521883	293	Promoter (<=1kb)	7	73441565	73522278	80714	2	9031	ENST00000404251.1	395	ENSG00000009954	BAZ1B
964	chr7	78489542	78489833	292	Promoter (<=1kb)	7	78369156	78489791	120636	2	9863	ENST00000637074.1	0	ENSG00000187391	MAGI2
965	chr7	78501305	78501622	318	Exon (ENST00000354212.9/9863, exon 5 of 22)	7	78501721	78509383	7663	2	9863	ENST00000637515.1	7761	ENSG00000187391	MAGI2
966	chr7	83992961	83993520	560	Intron (ENST00000265362.9/10371, intron 12 of 16)	7	83955777	84194789	239013	2	10371	ENST00000265362.9	201269	ENSG00000075213	SEMA3A
967	chr7	87219303	87219594	292	Promoter (<=1kb)	7	87198228	87219626	21399	2	79161	ENST00000474074.1	32	ENSG00000135185	TMEM243
968	chr7	92187445	92187736	292	Intron (ENST00000693096.1/1595, intron 9 of 17)	7	92141643	92179531	37889	2	401387	ENST00000343318.9	-7914	ENSG00000240720	LRRD1
969	chr7	94509909	94510200	292	Promoter (<=1kb)	7	94510068	94535522	25455	1	64921	ENST00000443644.1	0	ENSG00000127995	CASD1
970	chr7	98937194	98937485	292	Promoter (<=1kb)	7	98937233	99013243	76011	1	8295	ENST00000704588.1	0	ENSG00000196367	TRRAP
971	chr7	99060328	99060626	299	Exon (ENST00000361368.7/57154, exon 3 of 18)	7	99052212	99081427	29216	2	57154	ENST00000480055.5	20801	ENSG00000198742	SMURF1
972	chr7	100827219	100827510	292	Promoter (<=1kb)	7	100802565	100827521	24957	2	2050	ENST00000616502.4	11	ENSG00000196411	EPHB4
973	chr7	101308375	101308666	292	Promoter (<=1kb)	7	101308296	101311343	3048	1	101927746	ENST00000419422.2	79	NA	EMSLR
974	chr7	101815998	101816289	292	Promoter (<=1kb)	7	101816005	102283958	467954	1	1523	ENST00000292538.9	0	ENSG00000257923	CUX1
975	chr7	102170462	102170799	338	Exon (ENST00000437600.9/1523, exon 10 of 23)	7	102194076	102194164	89	2	124900244	ENST00000517015.1	23365	NA	LOC124900244
976	chr7	102196813	102197234	422	Exon (ENST00000645010.1/1523, exon 15 of 22)	7	102194076	102194164	89	2	124900244	ENST00000517015.1	-2649	NA	LOC124900244
977	chr7	102397652	102397953	302	Promoter (1-2kb)	7	102396363	102426666	30304	1	79706	ENST00000397912.3	1289	ENSG00000128563	PRKRIP1
978	chr7	102399591	102399908	318	Exon (ENST00000477886.5/100630923, exon 5 of 6)	7	102396363	102426666	30304	1	79706	ENST00000397912.3	3228	ENSG00000128563	PRKRIP1
979	chr7	102600020	102600313	294	3' UTR	7	102595302	102602396	7095	2	10156	ENST00000519539.5	2083	ENSG00000105808	RASA4
980	chr7	104614337	104614629	293	Intron (ENST00000401970.3/375612, intron 1 of 3)	7	104723372	104908505	185134	1	375612	ENST00000684090.1	-108743	ENSG00000187416	LHFPL3
981	chr7	105040880	105041173	294	5' UTR	7	105038139	105074777	36639	1	55904	ENST00000700336.1	2741	ENSG00000005483	KMT2E
982	chr7	105614258	105614758	501	3' UTR	7	105613474	105624266	10793	2	222255	ENST00000484475.5	9508	ENSG00000146776	ATXN7L1
983	chr7	105617545	105617844	300	Exon (ENST00000484475.5/222255, exon 3 of 4)	7	105613474	105624266	10793	2	222255	ENST00000484475.5	6422	ENSG00000146776	ATXN7L1
984	chr7	105642558	105642898	341	3' UTR	7	105613474	105624266	10793	2	222255	ENST00000484475.5	-18292	ENSG00000146776	ATXN7L1
985	chr7	111915589	111915880	292	Exon (ENST00000428084.6/9732, exon 13 of 53)	7	111726110	111877128	151019	2	9732	ENST00000423057.6	-38461	ENSG00000128512	DOCK4
986	chr7	111976906	111977197	292	Exon (ENST00000428084.6/9732, exon 8 of 53)	7	111976538	111994173	17636	2	9732	ENST00000468571.2	16976	ENSG00000128512	DOCK4
987	chr7	114288090	114288381	292	Promoter (<=1kb)	7	114288031	114663509	375479	1	93986	ENST00000634623.1	59	ENSG00000128573	FOXP2
988	chr7	128256682	128257169	488	3' UTR	7	128241278	128257629	16352	1	3952	ENST00000308868.5	15404	ENSG00000174697	LEP
989	chr7	128844154	128844445	292	Exon (ENST00000325888.13/2318, exon 20 of 48)	7	128841331	128842858	1528	1	2318	ENST00000388853.3	2823	ENSG00000128591	FLNC
990	chr7	129434578	129434869	292	Promoter (<=1kb)	7	129434446	129483631	49186	1	57464	ENST00000435494.2	132	ENSG00000128578	STRIP2
991	chr7	129879288	129879610	323	Promoter (1-2kb)	7	129856973	129880976	24004	2	7328	ENST00000486283.1	1366	ENSG00000186591	UBE2H
992	chr7	132132173	132132464	292	Intron (ENST00000321063.9/91584, intron 31 of 31)	7	132140604	132145507	4904	2	91584	ENST00000496550.1	13043	ENSG00000221866	PLXNA4
993	chr7	135393697	135394101	405	3' UTR	7	135362999	135387887	24889	2	4850	ENST00000473470.1	-5810	ENSG00000080802	CNOT4
994	chr7	139237049	139237382	334	5' UTR	7	139231237	139308236	77000	1	254048	ENST00000473989.8	5812	ENSG00000157741	UBN2
995	chr7	140099685	140099976	292	Exon (ENST00000397560.7/80853, exon 13 of 20)	7	140090903	140092141	1239	2	80853	ENST00000478996.1	-7544	ENSG00000006459	KDM7A
996	chr7	140455545	140455840	296	Promoter (<=1kb)	7	140454464	140455911	1448	2	23608	ENST00000463142.1	71	ENSG00000133606	MKRN1
997	chr7	140456378	140456685	308	Promoter (<=1kb)	7	140454665	140456919	2255	2	23608	ENST00000468447.1	234	ENSG00000133606	MKRN1
998	chr7	144299632	144299923	292	Promoter (<=1kb)	7	144299373	144300305	933	1	441295	ENST00000484189.1	259	NA	OR2A9P
999	chr7	149624337	149624628	292	Promoter (<=1kb)	7	149549083	149624628	75546	2	79970	ENST00000486492.5	0	ENSG00000291118	ZNF767P
1000	chr7	151033760	151034051	292	Promoter (<=1kb)	7	151032930	151034597	1668	1	11194	ENST00000493338.1	830	ENSG00000197150	ABCB8
1001	chr7	155644871	155645170	300	Promoter (<=1kb)	7	155643468	155645205	1738	2	100506302	ENST00000472015.2	35	ENSG00000216895	RBM33-DT
1002	chr7	158913057	158913348	292	Exon (ENST00000407559.8/55112, exon 13 of 25)	7	158934193	158956747	22555	1	55112	ENST00000454771.1	-20845	ENSG00000126870	DYNC2I1
1003	chr8	1905596	1905887	292	Promoter (1-2kb)	8	1904235	1923490	19256	1	9639	ENST00000524212.1	1361	ENSG00000104728	ARHGEF10
1004	chr8	9661016	9661307	292	Intron (ENST00000310430.11/8658, intron 3 of 26)	8	9670119	9681156	11038	1	8658	ENST00000521039.5	-8812	ENSG00000173273	TNKS
1005	chr8	9902576	9902867	292	Promoter (<=1kb)	8	9900064	9903397	3334	2	406907	ENST00000517675.1	530	ENSG00000284321	MIR124-1
1006	chr8	12455404	12455695	292	Intron (ENST00000529817.2/ENST00000529817.2, intron 2 of 2)	8	12425404	12436406	11003	2	653333	ENST00000532480.6	-18998	ENSG00000145002	FAM86B2
1007	chr8	19182116	19182407	292	Intron (ENST00000520920.5/100128993, intron 4 of 4)	8	19183674	19235677	52004	2	100128993	ENST00000518417.1	53270	NA	LOC100128993
1008	chr8	23163381	23163672	292	Promoter (<=1kb)	8	23135588	23164027	28440	2	8793	ENST00000312584.4	355	ENSG00000173530	TNFRSF10D
1009	chr8	25395625	25395917	293	3' UTR	8	25391889	25395822	3934	1	80005	ENST00000463457.1	3736	ENSG00000147459	DOCK5
1010	chr8	42272117	42272408	292	Promoter (<=1kb)	8	42272083	42332037	59955	1	3551	ENST00000522147.4	34	ENSG00000104365	IKBKB
1011	chr8	58625564	58625855	292	Intron (ENST00000038176.8/8439, intron 6 of 30)	8	58601168	58623419	22252	2	8439	ENST00000519858.1	-2145	ENSG00000035681	NSMAF
1012	chr8	67265787	67266078	292	Exon (ENST00000520381.5/10565, exon 5 of 30)	8	67173511	67271708	98198	2	10565	ENST00000520381.5	5630	ENSG00000066777	ARFGEF1
1013	chr8	94510276	94510615	340	Promoter (<=1kb)	8	94509757	94511562	1806	2	25962	ENST00000523405.1	947	ENSG00000164944	VIRMA
1014	chr8	100708888	100709528	641	Promoter (<=1kb)	8	100706703	100709847	3145	2	26986	ENST00000518716.1	319	ENSG00000070756	PABPC1
1015	chr8	100721148	100721501	354	Promoter (<=1kb)	8	100702051	100721169	19119	2	26986	ENST00000677765.1	0	ENSG00000070756	PABPC1
1016	chr8	101201395	101201691	297	Promoter (<=1kb)	8	101198937	101201657	2721	2	51123	ENST00000519103.1	0	ENSG00000120963	ZNF706
1017	chr8	102857739	102858103	365	Promoter (<=1kb)	8	102834261	102858102	23842	2	51582	ENST00000521536.6	0	ENSG00000155096	AZIN1
1018	chr8	109334382	109334674	293	Promoter (<=1kb)	8	109334381	109343584	9204	1	56943	ENST00000517350.5	1	ENSG00000120533	ENY2
1019	chr8	119067329	119067645	317	Promoter (<=1kb)	8	119067247	119108455	41209	1	10584	ENST00000332843.3	82	ENSG00000184374	COLEC10
1020	chr8	130357791	130358089	299	3' UTR	8	130358787	130362461	3675	1	124902026	ENST00000665729.1	-698	ENSG00000286535	LOC124902026
1021	chr8	134637374	134637665	292	Promoter (<=1kb)	8	134602807	134637593	34787	2	57623	ENST00000523040.1	0	ENSG00000066827	ZFAT
1022	chr8	140738748	140739041	294	3' UTR	8	140735045	140744702	9658	2	5747	ENST00000520917.1	5661	ENSG00000169398	PTK2
1023	chr8	140742959	140743277	319	Promoter (1-2kb)	8	140735045	140744702	9658	2	5747	ENST00000520917.1	1425	ENSG00000169398	PTK2
1024	chr8	141192605	141192896	292	Promoter (<=1kb)	8	141192331	141193070	740	1	22898	ENST00000520725.5	274	ENSG00000105339	DENND3
1025	chr8	143684587	143684878	292	Promoter (<=1kb)	8	143684510	143693711	9202	1	286075	ENST00000530341.1	77	ENSG00000181135	ZNF707
1026	chr8	143839880	143840179	300	Promoter (<=1kb)	8	143833600	143840029	6430	2	340371	ENST00000529747.5	0	ENSG00000185189	NRBP2
1027	chr8	143918887	143919193	307	Exon (ENST00000345136.8/5339, exon 32 of 32)	8	143915153	143939597	24445	2	5339	ENST00000345136.8	20404	ENSG00000178209	PLEC
1028	chr8	143919750	143920231	482	Exon (ENST00000345136.8/5339, exon 32 of 32)	8	143915153	143939597	24445	2	5339	ENST00000345136.8	19366	ENSG00000178209	PLEC
1029	chr8	143922318	143923469	1152	Exon (ENST00000345136.8/5339, exon 31 of 32)	8	143915153	143939597	24445	2	5339	ENST00000345136.8	16128	ENSG00000178209	PLEC
1030	chr8	143923684	143924891	1208	Exon (ENST00000345136.8/5339, exon 31 of 32)	8	143915153	143939597	24445	2	5339	ENST00000345136.8	14706	ENSG00000178209	PLEC
1031	chr8	143925047	143925725	679	Exon (ENST00000345136.8/5339, exon 31 of 32)	8	143915153	143939597	24445	2	5339	ENST00000345136.8	13872	ENSG00000178209	PLEC
1032	chr8	143926712	143927609	898	Exon (ENST00000345136.8/5339, exon 27 of 32)	8	143915153	143939597	24445	2	5339	ENST00000345136.8	11988	ENSG00000178209	PLEC
1033	chr8	143932115	143932414	300	Exon (ENST00000345136.8/5339, exon 16 of 32)	8	143915153	143939597	24445	2	5339	ENST00000345136.8	7183	ENSG00000178209	PLEC
1034	chr8	144490121	144490440	320	Promoter (<=1kb)	8	144490094	144496762	6669	1	84988	ENST00000533829.1	27	ENSG00000160972	PPP1R16A
1035	chr8	144753992	144754283	292	Promoter (1-2kb)	8	144753454	144755441	1988	2	90987	ENST00000525191.2	1158	ENSG00000198169	ZNF251
1036	chr8	144852617	144852908	292	Promoter (<=1kb)	8	144850825	144852657	1833	2	28991	ENST00000529143.1	0	ENSG00000170619	COMMD5
1037	chr9	5054788	5055079	292	Exon (ENST00000636127.1/3717, exon 7 of 16)	9	4985272	5129948	144677	1	3717	ENST00000381652.4	69516	ENSG00000096968	JAK2
1038	chr9	5656638	5656929	292	Promoter (<=1kb)	9	5656654	5774298	117645	1	57589	ENST00000545641.5	0	ENSG00000107036	RIC1
1039	chr9	7165298	7165589	292	Exon (ENST00000381306.7/23081, exon 20 of 21)	9	7127907	7169884	41978	1	23081	ENST00000466673.1	37391	ENSG00000107077	KDM4C
1040	chr9	14452436	14452727	292	Intron (ENST00000659981.1/ENST00000659981.1, intron 3 of 3)	9	14087860	14398983	311124	2	4781	ENST00000380934.8	-53453	ENSG00000147862	NFIB
1041	chr9	20363280	20363571	292	Promoter (<=1kb)	9	20346293	20363569	17277	2	4300	ENST00000469261.5	0	ENSG00000171843	MLLT3
1042	chr9	32500608	32500899	292	Promoter (1-2kb)	9	32455302	32502736	47435	2	23586	ENST00000679665.1	1837	ENSG00000107201	RIGI
1043	chr9	35685011	35685543	533	Promoter (<=1kb)	9	35684041	35685466	1426	2	7169	ENST00000607559.1	0	ENSG00000198467	TPM2
1044	chr9	35716982	35717277	296	Exon (ENST00000314888.10/7094, exon 19 of 57)	9	35710676	35710741	66	2	102465513	ENST00000621699.1	-6241	ENSG00000284195	MIR6852
1045	chr9	36339206	36339691	486	3' UTR	9	36336400	36400269	63870	2	152006	ENST00000259605.11	60578	ENSG00000137075	RNF38
1046	chr9	37337480	37337783	304	Intron (ENST00000336755.10/84186, intron 6 of 8)	9	37327320	37357165	29846	1	84186	ENST00000496099.1	10160	ENSG00000147905	ZCCHC7
1047	chr9	70203760	70204051	292	Intron (ENST00000377182.5/256691, intron 11 of 13)	9	70194058	70229311	35254	2	100507299	ENST00000664022.1	25260	NA	SMC5-DT
1048	chr9	77339703	77339994	292	Promoter (<=1kb)	9	77340201	77340711	511	1	23230	ENST00000539950.1	-207	ENSG00000197969	VPS13A
1049	chr9	83841970	83842363	394	Exon (ENST00000297814.7/55582, exon 17 of 18)	9	83847563	83849591	2029	1	124900638	ENST00000615485.4	-5200	ENSG00000231616	LOC124900638
1050	chr9	83969040	83969352	313	Promoter (<=1kb)	9	83969748	83969857	110	2	407043	ENST00000384871.1	505	ENSG00000284179	MIR7-1
1051	chr9	86099185	86099519	335	Promoter (<=1kb)	9	86026146	86099558	73413	2	51280	ENST00000388712.7	39	ENSG00000135052	GOLM1
1052	chr9	89338502	89338838	337	Exon (ENST00000375807.8/79048, exon 8 of 17)	9	89332917	89339947	7031	1	79048	ENST00000477484.1	5585	ENSG00000187742	SECISBP2
1053	chr9	93645726	93646017	292	Exon (ENST00000359246.9/5253, exon 4 of 22)	9	93594841	93594894	54	1	100847045	ENST00000637016.1	50885	ENSG00000283146	MIR548AU
1054	chr9	93673731	93674051	321	Exon (ENST00000359246.9/5253, exon 18 of 22)	9	93594841	93594894	54	1	100847045	ENST00000637016.1	78890	ENSG00000283146	MIR548AU
1055	chr9	105522859	105523150	292	Exon (ENST00000443361.1/26134, exon 1 of 1)	9	105520128	105526359	6232	1	26134	ENST00000443361.1	2731	ENSG00000229419	RALGAPA1P1
1056	chr9	110502866	110503157	292	Exon (ENST00000374469.6/79987, exon 6 of 48)	9	110442479	110550054	107576	2	79987	ENST00000467821.1	46897	ENSG00000165124	SVEP1
1057	chr9	114275673	114275965	293	3' UTR	9	114268807	114274230	5424	1	85301	ENST00000477421.2	6866	ENSG00000196739	COL27A1
1058	chr9	114333082	114333373	292	3' UTR	9	114329869	114333251	3383	1	5005	ENST00000431067.4	3213	ENSG00000228278	ORM2
1059	chr9	123160113	123160431	319	3' UTR	9	123135807	123136503	697	2	55342	ENST00000492885.1	-23610	ENSG00000165209	STRBP
1060	chr9	123457089	123457380	292	Promoter (<=1kb)	9	123439727	123457378	17652	2	57706	ENST00000462245.1	0	ENSG00000119522	DENND1A
1061	chr9	124405080	124405390	311	Exon (ENST00000259457.8/5695, exon 5 of 8)	9	124353466	124415291	61826	2	5695	ENST00000498485.5	9901	ENSG00000136930	PSMB7
1062	chr9	125669584	125669875	292	Promoter (<=1kb)	9	125565366	125669845	104480	2	79109	ENST00000448439.1	0	ENSG00000119487	MAPKAP1
1063	chr9	128469237	128469601	365	3' UTR	9	128468957	128473012	4056	2	107080620	ENST00000420801.1	3411	ENSG00000225951	ODF2-AS1
1064	chr9	128472963	128473261	299	Promoter (<=1kb)	9	128468957	128473012	4056	2	107080620	ENST00000420801.1	0	ENSG00000225951	ODF2-AS1
1065	chr9	128552590	128552881	292	Promoter (<=1kb)	9	128552590	128599495	46906	1	6709	ENST00000625282.2	0	ENSG00000197694	SPTAN1
1066	chr9	128585904	128586195	292	Promoter (1-2kb)	9	128584466	128633645	49180	1	6709	ENST00000704206.1	1438	ENSG00000197694	SPTAN1
1067	chr9	128588878	128589177	300	Exon (ENST00000372731.8/6709, exon 21 of 56)	9	128591580	128593278	1699	1	6709	ENST00000627809.1	-2403	ENSG00000197694	SPTAN1
1068	chr9	128615796	128616108	313	Exon (ENST00000372731.8/6709, exon 40 of 56)	9	128618953	128624891	5939	1	6709	ENST00000491712.2	-2845	ENSG00000197694	SPTAN1
1069	chr9	128705828	128706119	292	Exon (ENST00000291906.5/29941, exon 3 of 22)	9	128702503	128720916	18414	1	29941	ENST00000291906.5	3325	ENSG00000160447	PKN3
1070	chr9	130217968	130218259	292	Exon (ENST00000372398.6/23413, exon 3 of 8)	9	130200432	130233375	32944	1	23413	ENST00000630865.1	17536	ENSG00000107130	NCS1
1071	chr9	131638453	131638744	292	Exon (ENST00000372189.7/2889, exon 5 of 24)	9	131626160	131643391	17232	2	2889	ENST00000481260.1	4647	ENSG00000107263	RAPGEF1
1072	chr9	132377828	132378119	292	Promoter (1-2kb)	9	132375735	132379205	3471	2	7270	ENST00000461970.1	1086	ENSG00000125482	TTF1
1073	chr9	134417198	134417489	292	Exon (ENST00000481739.2/6256, exon 5 of 10)	9	134386122	134401882	15761	1	6256	ENST00000649020.1	31076	ENSG00000186350	RXRA
1074	chr9	135090283	135090574	292	5' UTR	9	135087674	135098065	10392	1	10439	ENST00000392991.8	2609	ENSG00000130558	OLFM1
1075	chr9	136857469	136857760	292	Promoter (<=1kb)	9	136857005	136860797	3793	1	158056	ENST00000479475.1	464	ENSG00000177943	MAMDC4
1076	chr9	136908105	136908396	292	Promoter (<=1kb)	9	136908136	136916677	8542	1	7186	ENST00000469701.1	0	ENSG00000127191	TRAF2
1077	chr9	136909975	136910266	292	Promoter (1-2kb)	9	136908136	136916677	8542	1	7186	ENST00000469701.1	1839	ENSG00000127191	TRAF2
1080	chrX	1352106	1352397	292	Exon (ENST00000381469.7/3563, exon 3 of 10)	23	1336796	1356331	19536	1	3563	ENST00000432757.6	15310	ENSG00000185291	IL3RA
1081	chrX	1525698	1525989	292	Intron (ENST00000381297.10/286530, intron 1 of 1)	23	1462581	1537185	74605	2	286530	ENST00000381297.10	11196	ENSG00000182162	P2RY8
1082	chrX	9654412	9654703	292	Exon (ENST00000415293.6/6907, exon 4 of 4)	23	9639820	9645395	5576	1	6907	ENST00000497555.1	14592	ENSG00000101849	TBL1X
1083	chrX	10094179	10094470	292	Exon (ENST00000380861.10/55841, exon 8 of 24)	23	10156975	10237660	80686	1	1183	ENST00000380833.9	-62505	ENSG00000073464	CLCN4
1084	chrX	16818786	16819083	298	Exon (ENST00000380122.10/55787, exon 2 of 10)	23	16839837	16844519	4683	1	55787	ENST00000485153.1	-20754	ENSG00000086712	TXLNG
1085	chrX	19746063	19746354	292	Promoter (<=1kb)	23	19534023	19746405	212383	2	30011	ENST00000699728.1	51	ENSG00000147010	SH3KBP1
1086	chrX	37398689	37398980	292	Intron (ENST00000491253.1/5638, intron 1 of 2)	23	37425752	37453646	27895	1	5638	ENST00000470290.1	-26772	ENSG00000130962	PRRG1
1087	chrX	44030785	44031086	302	Exon (ENST00000397254.2/ENST00000397254.2, exon 1 of 1)	23	43948791	43973395	24605	2	4693	ENST00000647044.1	-57390	ENSG00000124479	NDP
1088	chrX	45851208	45851511	304	Promoter (<=1kb)	23	45848963	45851535	2573	2	401585	ENST00000666464.2	24	NA	LINC02595
1089	chrX	46500618	46500909	292	Exon (ENST00000683375.1/641339, exon 6 of 6)	23	46517766	46517868	103	1	124900488	ENST00000362356.1	-16857	ENSG00000199226	LOC124900488
1090	chrX	52369089	52369380	292	Promoter (<=1kb)	23	52369021	52375680	6660	1	9502	ENST00000286049.3	68	ENSG00000155622	XAGE2
1091	chrX	52867791	52868082	292	Promoter (<=1kb)	23	52862528	52868083	5556	2	170626	ENST00000346279.4	1	ENSG00000171402	XAGE3
1092	chrX	53086087	53086440	354	Promoter (1-2kb)	23	53084699	53085943	1245	1	64061	ENST00000463525.1	1388	ENSG00000184205	TSPYL2
1093	chrX	53404799	53405090	292	Promoter (<=1kb)	23	53405673	53405765	93	2	102465516	ENST00000613267.1	675	ENSG00000278204	MIR6857
1094	chrX	53411736	53412066	331	3' UTR	23	53405673	53405765	93	2	102465516	ENST00000613267.1	-5971	ENSG00000278204	MIR6857
1095	chrX	53422268	53422579	312	Promoter (<=1kb)	23	53374149	53422654	48506	2	8243	ENST00000322213.9	75	ENSG00000072501	SMC1A
1096	chrX	53563484	53563776	293	Exon (ENST00000612484.4/10075, exon 49 of 81)	23	53557192	53557274	83	2	406889	ENST00000385277.1	-6210	ENSG00000208012	MIRLET7F2
1097	chrX	53564334	53564636	303	Exon (ENST00000612484.4/10075, exon 48 of 81)	23	53557192	53557274	83	2	406889	ENST00000385277.1	-7060	ENSG00000208012	MIRLET7F2
1099	chrX	101102346	101102637	292	Promoter (1-2kb)	23	101100437	101163681	63245	1	2491	ENST00000372927.5	1909	ENSG00000102384	CENPI
1100	chrX	111718156	111718460	305	Promoter (<=1kb)	23	111718219	111723881	5663	1	79868	ENST00000490774.2	0	ENSG00000101901	ALG13
1101	chrX	112815111	112815402	292	Exon (ENST00000304758.5/154796, exon 3 of 12)	23	112778512	112822536	44025	2	154796	ENST00000371962.5	7134	ENSG00000126016	AMOT
1102	chrX	129982726	129983049	324	Promoter (<=1kb)	23	129982635	130058071	75437	1	63035	ENST00000540052.6	91	ENSG00000085185	BCORL1
1103	chrX	130246695	130246986	292	Exon (ENST00000370978.9/55609, exon 3 of 19)	23	130215193	130268883	53691	2	55609	ENST00000447817.1	21897	ENSG00000056277	ZNF280C
1104	chrX	130679364	130679679	316	Exon (ENST00000338144.8/10495, exon 7 of 16)	23	130623381	130709313	85933	2	10495	ENST00000370927.5	29634	ENSG00000165675	ENOX2
1105	chrX	136235986	136236277	292	Exon (ENST00000370661.5/79649, exon 6 of 18)	23	136230385	136231155	771	2	79649	ENST00000477124.1	-4831	ENSG00000129680	MAP7D3
1106	chrX	136916690	136916981	292	Intron (ENST00000650669.2/ENST00000650669.2, intron 1 of 1)	23	136873978	136880764	6787	2	27316	ENST00000565438.1	-35926	ENSG00000147274	RBMX
1107	chrX	140783210	140784724	1515	Promoter (<=1kb)	23	140783578	140784366	789	2	1038	ENST00000674533.1	0	NA	CDR1
1108	chrX	147938135	147938428	294	3' UTR	23	147940157	147943188	3032	1	2332	ENST00000611273.1	-1729	ENSG00000102081	FMR1
1109	chrX	147940618	147940930	313	Promoter (<=1kb)	23	147940157	147943188	3032	1	2332	ENST00000611273.1	461	ENSG00000102081	FMR1
1110	chrX	147943212	147943547	336	3' UTR	23	147944693	147945715	1023	1	2332	ENST00000478848.1	-1146	ENSG00000102081	FMR1
1111	chrX	149605166	149605457	292	3' UTR	23	149596556	149602220	5665	2	84548	ENST00000616857.4	-2946	ENSG00000269556	TMEM185A
1112	chrX	154352071	154352409	339	Promoter (<=1kb)	23	154351728	154352783	1056	2	2316	ENST00000474358.5	374	ENSG00000196924	FLNA
1113	chrY	2975199	2975490	292	Exon (ENST00000383052.5/7544, exon 4 of 8)	24	2977819	2979350	1532	1	7544	ENST00000478783.1	-2329	ENSG00000067646	ZFY
